# Supplementary material for: Complex Seizure Disorder Caused by Brunol4 Deficiency in Mice
Source: PLoS Genet. 2007 Jul 27;3(7):e124. doi: 10.1371/journal.pgen.0030124 (PMC1934399; doi:10.1371/journal.pgen.0030124)
Supplement: Table S1 — Microarray analysis was carried out as described in Materials and Methods. Down-regulated transcripts (94) are listed first, followed by 365 up-regulated transcripts. (416 KB XLS) [file pgen.0030124.st001.xls]

## Sheet: tophits
Supplemental Table 1. Transcripts with differential expression between Ff/Ff homozygous and wild-type newborn head
Probe Set ID	FC MUT relative to WT	FsPvalue	Qvalue.FDR	Gene Symbol	Gene Title	Chromosomal Location	Alignments	MGI ID	Representative Public ID	Ensembl	Entrez Gene	RefSeq Transcript ID	RefSeq Protein ID	UniGene ID	Archival UniGene Cluster	Transcript ID(Array Design)	Genome Version	Unigene Cluster Type	SwissProt	InterPro	Trans Membrane	Pathway	Annotation Description	Annotation Transcript Cluster	Annotation Notes	WT1	WT2	WT3	MUT1	MUT2	MUT3
Downregulated in mutant
1426930_at	-3.16473	0	0	Brunol4	bruno-like 4, RNA binding protein (Drosophila)	chr18 B1	chr18:25862288-26138814 (-) // 88.71 // qA2	MGI:1932407	AV327653	ENSMUSG00000024268	108013	NM_133195	NP_573458.1	Mm.160073	Mm.29205	Mm.29205.1	March 2005 (NCBI 34)	full length	Q7TSY6 /// Q80Y76 /// Q811Z7 /// Q8BKM2 /// Q8BLM9 /// Q8BXA2 /// Q8C4F7 /// Q99PE0	IPR000504 // RNA-binding region RNP-1 (RNA recognition motif) // 1.1E-19 /// IPR000504 // RNA-binding region RNP-1 (RNA recognition motif) // 2.4E-17 /// IPR000504 // RNA-binding region RNP-1 (RNA recognition motif) // 1.3E-17 /// IPR000504 // RNA-binding region RNP-1 (RNA recognition motif) // 1.1E-19 /// IPR000504 // RNA-binding region RNP-1 (RNA recognition motif) // 2.4E-17	---	mRNA_processing_binding_Reactome // GenMAPP	This probe set was annotated using the Matching Probes based pipeline to a Entrez Gene identifier using 1 transcripts. // false // Matching Probes // A	AF515450(9)	NM_133195 // refseq // 1 // Cross Hyb Matching Probes /// AK078071 // gb // 8 // Cross Hyb Matching Probes	8.80547	8.81353	9.33236	7.42642	7.29205	7.25831
1452240_at	-3.04975	0	0	Brunol4	bruno-like 4, RNA binding protein (Drosophila)	chr18 B1	chr18:25862288-26138814 (-) // 88.71 // qA2	MGI:1932407	AV327653	---	108013	NM_133195	NP_573458.1	Mm.160073	Mm.29205	Mm.29205.1	March 2005 (NCBI 34)	full length	Q7TSY6 /// Q80Y76 /// Q811Z7 /// Q8BKM2 /// Q8BLM9 /// Q8BXA2 /// Q8C4F7 /// Q99PE0	---	---	mRNA_processing_binding_Reactome // GenMAPP	This probe set was annotated using the Matching Probes based pipeline to a Entrez Gene identifier using 1 transcripts. // false // Matching Probes // A	AK078071(11)	---	9.87028	9.87412	10.2253	8.38042	8.48101	8.29387
1426929_at	-2.83165	0	0	Brunol4	bruno-like 4, RNA binding protein (Drosophila)	chr18 B1	chr18:25862288-26138814 (-) // 88.71 // qA2	MGI:1932407	AV327653	ENSMUSG00000024268	108013	NM_133195	NP_573458.1	Mm.160073	Mm.29205	Mm.29205.1	March 2005 (NCBI 34)	full length	Q7TSY6 /// Q80Y76 /// Q811Z7 /// Q8BKM2 /// Q8BLM9 /// Q8BXA2 /// Q8C4F7 /// Q99PE0	IPR000504 // RNA-binding region RNP-1 (RNA recognition motif) // 8.8E-9 /// IPR000504 // RNA-binding region RNP-1 (RNA recognition motif) // 1.3E-17 /// IPR000504 // RNA-binding region RNP-1 (RNA recognition motif) // 2.4E-17 /// IPR000504 // RNA-binding region RNP-1 (RNA recognition motif) // 1.1E-19 /// IPR000504 // RNA-binding region RNP-1 (RNA recognition motif) // 1.1E-19 /// IPR000504 // RN…	---	mRNA_processing_binding_Reactome // GenMAPP	This probe set was annotated using the Matching Probes based pipeline to a Entrez Gene identifier using 3 transcripts. // false // Matching Probes // A	AF515450(11),BC048405(11),NM_133195(11)	GENSCAN00000047948 // ensembl_prediction // 2 // Cross Hyb Matching Probes /// ENSMUST00000078609 // ensembl_transcript // 2 // Cross Hyb Matching Probes	9.43519	9.50867	9.74162	8.11437	8.11261	7.96522
1433088_at	-2.16056	0	0	5330430C04Rik	RIKEN cDNA 5330430C04 gene	chr18 A2	chr18:25975961-25977279 (-) // 92.88 // qA2	MGI:1925524	AK019921	---	78274	---	---	---	Mm.160073	Mm.160073.1	March 2005 (NCBI 34)	---	---	---	---	---	This probe set was annotated using the Matching Probes based pipeline to a Entrez Gene identifier using 1 transcripts. // false // Matching Probes // A	AK019921(11)	---	7.07116	6.98	7.35864	6.03403	6.10559	5.94763
1424155_at	-1.91659	0.00015822	0.0226533	Fabp4	fatty acid binding protein 4, adipocyte	chr3 A1|3 13.9 cM	chr3:10212366-10214583 (-) // 99.77 // qA1	MGI:88038	BC002148	---	11770	NM_024406	NP_077717.1	Mm.582	Mm.582	Mm.582.2	March 2005 (NCBI 34)	full length	P04117 /// Q542H7 /// Q8VCU9 /// Q99M00	IPR000566 // Lipocalin-related protein and Bos/Can/Equ allergen // 4.1E-7	---	---	This probe set was annotated using the Matching Probes based pipeline to a Entrez Gene identifier using 1 transcripts. // false // Matching Probes // A	BC002148(11)	---	8.11928	9.05595	7.71737	7.15308	6.87497	8.0606
1436453_at	-1.90962	0.00032301	0.0373097	BB144871	expressed sequence BB144871	---	chr7:75589253-75589498 (-) // 80.53 // qD2	MGI:2142295	BB144871	---	101918	---	---	---	Mm.25766	Mm.25766.1	March 2005 (NCBI 34)	---	---	---	---	---	This probe set was annotated using the Accession mapped clusters based pipeline to a Entrez Gene identifier using 1 transcripts. // false // Accession mapped clusters // E	BB144871	---	7.0095	8.45644	7.16591	5.85297	6.7187	7.27198
1429504_at	-1.87806	2.12517e-05	0.00433698	Rnpc3	RNA-binding region (RNP1, RRM) containing 3	chr3 G1	chr3:113360376-113369091 (-) // 85.86 // qF3	MGI:1914475	BE134108	ENSMUSG00000027981	67225	NM_026043	NP_080319.2	Mm.316928	Mm.181446	Mm.181446.1	March 2005 (NCBI 34)	full length	Q3TTZ2 /// Q3UZ01 /// Q69Z94 /// Q80VS9 /// Q91YJ1 /// Q9CSC1	IPR000504 // RNA-binding region RNP-1 (RNA recognition motif) // 1.0E-7 /// IPR000504 // RNA-binding region RNP-1 (RNA recognition motif) // 1.8E-6 /// IPR000504 // RNA-binding region RNP-1 (RNA recognition motif) // 1.0E-7 /// IPR000504 // RNA-binding region RNP-1 (RNA recognition motif) // 5.2E-8	---	mRNA_processing_binding_Reactome // GenMAPP	This probe set was annotated using the Matching Probes based pipeline to a Entrez Gene identifier using 1 transcripts. // false // Matching Probes // A	AK021078(10)	ENSMUSESTT00000080602 // ensembl_est // 2 // Cross Hyb Matching Probes	6.26537	5.3053	6.27748	4.88389	4.92078	5.32743
1417765_a_at	-1.81382	1.29402e-06	0.00042291	Amy1	amylase 1, salivary	chr3 F3|3 50.0 cM	chr3:113311261-113330075 (-) // 91.81 // qF3	MGI:88019	NM_007446	ENSMUSG00000045402	11722	NM_007446	NP_031472.1	Mm.378882	Mm.33941	Mm.33941.1	March 2005 (NCBI 34)	full length	P00687 /// P00688 /// Q4VBW6 /// Q61297 /// Q8C5B4 /// Q921Y7 /// Q99KE6	IPR006048 // Alpha amylase, C-terminal all-beta domain // 9.1E-52 /// IPR006047 // Alpha amylase, catalytic domain // 4.3E-112 /// IPR006047 // Alpha amylase, catalytic domain // 2.8E-111 /// IPR006048 // Alpha amylase, C-terminal all-beta domain // 5.0E-51 /// IPR006047 // Alpha amylase, catalytic domain // 1.9E-78 /// IPR006048 // Alpha amylase, C-terminal all-beta domain // 1.8E-11	---	---	This probe set was annotated using the Matching Probes based pipeline to a Entrez Gene identifier using 2 transcripts. // false // Matching Probes // A	BC009121(11),NM_007446(11)	ENSMUSESTT00000080618 // ensembl_est // 2 // Cross Hyb Matching Probes	6.70751	6.11613	6.23613	5.72147	5.28251	5.49036
1434618_at	-1.80252	1.49309e-06	0.000455	---	---	---	chr7:86450818-86454926 (+) // 98.96 // qD3	MGI:---	AA123443	---	---	---	---	---	---	Mm.197511.3	March 2005 (NCBI 34)	---	---	---	---	---	This probe set was annotated using the Matching Probes based pipeline to a ENSEMBL EST identifier using 1 transcripts. // false // Matching Probes // A	ENSMUSESTT00000042834(11),ENSMUSESTT00000042835(11)	---	7.3391	7.00064	7.46683	6.3718	6.15106	6.74533
1456914_at	-1.74459	2.85679e-05	0.00557766	Slc16a4	Solute carrier family 16 (monocarboxylic acid transporters), member 4 (Slc16a4), mRNA	chr3 F2.3	chr3:107123792-107124468 (-) // 99.71 // qF2.3	MGI:---	AV231970	---	229699	NM_146136	NP_666248.1	Mm.38384	Mm.38384	Mm.38384.1	March 2005 (NCBI 34)	full length	Q8BLA5 /// Q8BWE3 /// Q8R0M8 /// Q8R157	---	---	---	This probe set was annotated using the Genome Consensus/Exemplar Overlap based pipeline to a UniGene identifier using 1 transcripts. // false // Genome Consensus/Exemplar Overlap // C	AK143266	BC025441 // gb // 2 // Negative Strand Matching Probes	6.66477	6.25244	6.60886	5.51984	5.40397	6.20526
1430584_s_at	-1.7315	7.31616e-06	0.00183315	Car3	carbonic anhydrase 3	chr3 A2|3 11.7 cM	chr3:14885106-14887401 (+) // 90.08 // qA1	MGI:88270	BB213876	---	12350	NM_007606	NP_031632.2	Mm.300	Mm.160284	Mm.160284.1	March 2005 (NCBI 34)	full length	P16015	IPR001148 // Carbonic anhydrase, eukaryotic // 1.9E-40	---	---	This probe set was annotated using the Matching Probes based pipeline to a Entrez Gene identifier using 2 transcripts. // false // Matching Probes // A	AK017227(11),AK040686(11)	---	7.18622	7.63053	7.08354	6.38321	6.32742	6.82526
1434390_at	-1.69795	0.0002277	0.029341	2310005N03Rik	RIKEN cDNA 2310005N03 gene (2310005N03Rik), mRNA	chr1 H3	chr1:178301632-178306654 (-) // 98.94 // qH4	MGI:---	BB200448	---	66359	NM_025511	NP_079787.1	Mm.86589	Mm.28927	Mm.28927.2	March 2005 (NCBI 34)	full length	Q9D7J4	---	---	---	This probe set was annotated using the Matching Probes based pipeline to a UniGene identifier using 1 transcripts. // false // Matching Probes // A	BC033430(11)	AK153188 // gb // 11 // Negative Strand Matching Probes	8.37282	7.74754	8.40363	7.21853	7.0221	8.00364
1429006_s_at	-1.62903	3.6332e-05	0.00694325	2610110G12Rik	RIKEN cDNA 2610110G12 gene	chr17 B3	chr17:34001765-34014249 (-) // 99.59 // qB1	MGI:1913869	AK011838	ENSMUSG00000024426	73242	NM_028476	NP_082752.2	Mm.273155	Mm.82354	Mm.82354.2	March 2005 (NCBI 34)	full length	Q3UZR9 /// Q8BM67 /// Q8C1D1 /// Q8K2M7 /// Q8K341 /// Q9DCR0	IPR007965 // Protein of unknown function DUF738 // 1.9E-91	---	---	This probe set was annotated using the Matching Probes based pipeline to a Entrez Gene identifier using 3 transcripts. // false // Matching Probes // A	AK011350(11),AK028297(11),BC028847(11)	GENSCAN00000012647 // ensembl_prediction // 3 // Cross Hyb Matching Probes	7.2899	6.98	7.36694	6.78744	6.16798	6.58106
1437041_at	-1.60187	0.00011985	0.0183682	5730406M06Rik	RIKEN cDNA 5730406M06 gene	chr4 A3	chr4:21879246-21880156 (+) // 98.57 // qA3	MGI:1913875	BB120903	ENSMUSG00000028248	66625	XM_283936	XP_283936.1	Mm.100117	Mm.100117	Mm.100117.3	March 2005 (NCBI 34)	---	Q3TV92 /// Q8BZE7 /// Q9CS92 /// Q9CUI9	---	---	---	This probe set was annotated using the Matching Probes based pipeline to a Entrez Gene identifier using 2 transcripts. // false // Matching Probes // A	AK035634(11),XM_283936(11)	---	9.83123	9.31925	9.74496	8.94219	8.62764	9.29802
1426936_at	-1.59338	0.00027324	0.0333963	BC005512 /// LOC277193 /// LOC432650 /// LOC432898 /// LOC433593 /// LOC434667	cDNA sequence BC005512 /// similar to BC005512 protein /// hypothetical LOC432650 /// similar to BC005512 protein /// hypothetical LOC433593 /// hypothetical LOC434667	chr11 A1 /// chr10 A4 /// chr12 B1 /// chr14 E4 /// chr3 C	---	MGI:2682292 /// 2682292 /// 2682292 /// 2682292 /// 2682292 /// 2682292	BC002257	---	192885 /// 277193 /// 432650 /// 432898 /// 433593 /// 434667	NM_001034879 /// XM_203663 /// XM_484416 /// XM_485238 /// XM_486529	NP_001030051.1 /// XP_203663.3 /// XP_484416.1 /// XP_485238.1 /// XP_486529.2	---	Mm.220992	Mm.220992.1	March 2005 (NCBI 34)	---	Q3U4K5 /// Q99K18	IPR002050 // ENV polyprotein (coat polyprotein) // 1.0E-126 /// IPR002050 // ENV polyprotein (coat polyprotein) // 4.1E-30 /// IPR002050 // ENV polyprotein (coat polyprotein) // 2.5E-56	XP_486529.2 // span:154-176 // numtm:1 /// XP_484135.1 // span:415-437,549-571 // numtm:2	---	This probe set was annotated using the Matching Probes based pipeline to a Entrez Gene identifier using 7 transcripts. // true // Matching Probes // A	XM_486529(9),XM_484416(9),XM_485238(11),XM_203663(10),XM_484135(11),XM_905176(11),AK135827(11),AK139768(11),AK154187(11)		8.41963	8.37939	9.17961	7.78549	8.20332	7.9852
1433830_at	-1.59331	0.00014841	0.0218199	Hnrpa2b1	heterogeneous nuclear ribonucleoprotein A2/B1	---	chr6:51424375-51430226 (-) // 98.28 // qB3	MGI:104819	BG064117	---	53379	NM_016806 /// NM_182650	NP_058086.1 /// NP_872591.1	Mm.155896	Mm.16767	Mm.16767.2	March 2005 (NCBI 34)	full length	O88569 /// Q3UTH2 /// Q3UVJ5 /// Q6PCV9 /// Q8C2A0 /// Q91ZR9	---	---	mRNA_processing_binding_Reactome // GenMAPP	This probe set was annotated using the Matching Probes based pipeline to a Entrez Gene identifier using 2 transcripts. // false // Matching Probes // A	AK049735(11),AK078965(11)	ENSMUSESTT00000080251 // ensembl_est // 1 // Cross Hyb Matching Probes /// ENSMUSESTT00000080252 // ensembl_est // 2 // Cross Hyb Matching Probes /// ENSMUSESTT00000080253 // ensembl_est // 5 // Cross Hyb Matching Probes /// NM_182650 // refseq // 6 // Cross Hyb Matching Probes /// GENSCAN00000018950 // ensembl_prediction // 1 // Cross Hyb Matching Probes /// ENSMUST00000069949 // ensembl_transcr…	10.4395	9.85787	10.0972	9.52845	9.10321	9.75844
1429538_a_at	-1.58608	0.00042608	0.0458447	5730406M06Rik	RIKEN cDNA 5730406M06 gene	chr4 A3	chr4:21851677-21878623 (+) // 97.54 // qA3	MGI:1913875	BG277020	---	66625	XM_283936	XP_283936.1	Mm.100117	Mm.100117	Mm.100117.1	March 2005 (NCBI 34)	---	Q3TV92 /// Q8BZE7 /// Q9CS92 /// Q9CUI9	---	---	---	This probe set was annotated using the Matching Probes based pipeline to a Entrez Gene identifier using 1 transcripts. // false // Matching Probes // A	AK035634(11)	ENSMUSESTT00000053420 // ensembl_est // 5 // Cross Hyb Matching Probes /// XM_283936 // refseq // 5 // Cross Hyb Matching Probes /// ENSMUST00000029911 // ensembl_transcript // 5 // Cross Hyb Matching Probes	9.61291	8.94424	8.98265	8.70095	8.05998	8.79414
1424843_a_at	-1.56746	4.49421e-05	0.00823648	Gas5	growth arrest specific 5	chr1 H2.1	chr1:160998119-161000907 (+) // 94.63 // qH2.1	MGI:95659	BC004622	ENSMUSG00000053332	14455	---	---	Mm.270065	Mm.35844	Mm.35844.2	March 2005 (NCBI 34)	full length	Q99KJ3	---	---	---	This probe set was annotated using the Matching Probes based pipeline to a Entrez Gene identifier using 2 transcripts. // false // Matching Probes // A	AK083453(11),BC004622(11)	XR_000474 // refseq // 6 // Cross Hyb Matching Probes /// XR_000473 // refseq // 6 // Cross Hyb Matching Probes	8.73715	8.39985	8.40555	7.89241	7.59023	8.12628
1454120_a_at	-1.54934	0.00019918	0.0267356	Pcgf6	polycomb group ring finger 6	chr19 C3	chr19:46942828-46951363 (-) // 84.55 // qC3	MGI:1918291	AK016709	ENSMUSG00000025050	71041	NM_027654	NP_081930.1	Mm.35413	Mm.38196	Mm.38196.2	March 2005 (NCBI 34)	full length	Q3V1H7 /// Q99NA9	IPR001841 // Zn-finger, RING // 2.7E-5 /// IPR001841 // Zn-finger, RING // 1.8E-13	---	---	This probe set was annotated using the Matching Probes based pipeline to a Entrez Gene identifier using 2 transcripts. // false // Matching Probes // A	AK132448(11),NM_027654(11)	---	7.05493	6.62742	6.9475	6.61804	5.94361	6.1849
1425698_a_at	-1.54718	0.00037307	0.0415458	MGI:2675296	HCF-binding transcription factor Zhangfei	chr7 D3	chr7:86449666-86452374 (+) // 95.67 // qD3	MGI:2675296	AF408398	ENSMUSG00000051451	233490	NM_145151	NP_660133.1	Mm.29496	Mm.197511	Mm.197511.1	March 2005 (NCBI 34)	full length	Q91ZR3	---	---	---	This probe set was annotated using the Matching Probes based pipeline to a Entrez Gene identifier using 2 transcripts. // false // Matching Probes // A	AF408398(11),NM_145151(11)	GENSCAN00000075807 // ensembl_prediction // 4 // Cross Hyb Matching Probes /// BC051589 // gb // 11 // Negative Strand Matching Probes	7.82111	6.94584	7.27417	6.68789	6.57444	6.90154
1438065_at	-1.53661	0.00030594	0.0360659	BC021395	CDNA sequence BC021395 (BC021395), mRNA	chr18 A2	chr18:24890080-24890580 (-) // 73.49 // qA2	MGI:---	AI414526	---	225283	NM_144861	NP_659110.1	Mm.28427	Mm.116981	Mm.116981.1	March 2005 (NCBI 34)	full length	Q5DTP5 /// Q8VDS4	---	---	---	This probe set was annotated using the Matching Probes based pipeline to a UniGene identifier using 1 transcripts. // false // Matching Probes // A	AK161533(11)	---	7.66251	7.02105	6.9427	6.37017	6.69926	6.70925
1422562_at	-1.52941	0	0	Rrad	Ras-related associated with diabetes	chr8 D3	chr8:103227365-103230541 (-) // 99.51 // qD3	MGI:1930943	NM_019662	ENSMUSG00000031880	56437	NM_019662	NP_062636.1	Mm.29467	Mm.29467	Mm.29467.1	March 2005 (NCBI 34)	full length	O88667 /// Q6PGA2	IPR001806 // Ras GTPase superfamily // 1.1E-29	---	---	This probe set was annotated using the Matching Probes based pipeline to a Entrez Gene identifier using 1 transcripts. // false // Matching Probes // A	AK077271(10)	NM_019662 // refseq // 4 // Cross Hyb Matching Probes /// GENSCAN00000015796 // ensembl_prediction // 4 // Cross Hyb Matching Probes	7.35373	7.46871	7.44092	6.73889	6.79126	6.90595
1435080_x_at	-1.52357	0.00042693	0.0458447	5730406M06Rik	RIKEN cDNA 5730406M06 gene	chr4 A3	chr4:21878274-21879166 (+) // 93.87 // qA3	MGI:1913875	BB767442	ENSMUSG00000028248	66625	XM_283936	XP_283936.1	Mm.100117	Mm.100117	Mm.100117.2	March 2005 (NCBI 34)	---	Q3TV92 /// Q8BZE7 /// Q9CS92 /// Q9CUI9	---	---	---	This probe set was annotated using the Matching Probes based pipeline to a Entrez Gene identifier using 3 transcripts. // false // Matching Probes // A	AK035634(11),AK077040(9),XM_283936(9)	---	9.022	8.27273	8.4905	8.08385	7.72655	8.16413
1418007_at	-1.51133	0.00015195	0.0219647	1810007M14Rik	RIKEN cDNA 1810007M14 gene	chr16 C3.3	chr16:91063009-91094256 (-) // 99.7 // qC4	MGI:1914617	BM932567	ENSMUSG00000022974	67367	XM_358888 /// XM_622713	XP_358888.2 /// XP_622713.1	Mm.347	Mm.347	Mm.347.1	March 2005 (NCBI 34)	full length	P58501 /// Q78XY2 /// Q8R2W3 /// Q9CRB7	---	---	---	This probe set was annotated using the Matching Probes based pipeline to a Entrez Gene identifier using 3 transcripts. // false // Matching Probes // A	BC014838(9),XM_358888(11),XM_622713(11)	XM_896900 // refseq // 4 // Negative Strand Matching Probes	9.31284	8.94697	9.21628	8.61282	8.26292	8.82456
1453186_at	-1.5104	0.00019858	0.026735	5730406M06Rik	RIKEN cDNA 5730406M06 gene	chr4 A3	chr4:21851677-21878623 (+) // 97.54 // qA3	MGI:1913875	BG277020	ENSMUSG00000028248	66625	XM_283936	XP_283936.1	Mm.100117	Mm.100117	Mm.100117.1	March 2005 (NCBI 34)	---	Q3TV92 /// Q8BZE7 /// Q9CS92 /// Q9CUI9	---	---	---	This probe set was annotated using the Matching Probes based pipeline to a Entrez Gene identifier using 2 transcripts. // false // Matching Probes // A	AK035634(11),XM_283936(11)	ENSMUSESTT00000053420 // ensembl_est // 8 // Cross Hyb Matching Probes /// GENSCAN00000035351 // ensembl_prediction // 7 // Cross Hyb Matching Probes	9.22067	8.72602	8.7914	8.47968	8.04137	8.44392
1455696_a_at	-1.49937	0.00016723	0.0236429	Prpf4b	PRP4 pre-mRNA processing factor 4 homolog B (yeast)	chr13 A5	chr13:34320028-34321276 (+) // 96.15 // qA3.3	MGI:109584	BB344827	ENSMUSG00000021413	19134	NM_013830	NP_038858.1	Mm.10027	Mm.10027	Mm.10027.3	March 2005 (NCBI 34)	full length	Q61136 /// Q6PBH0 /// Q8BND8 /// Q8C5G1 /// Q99L76	IPR000719 // Protein kinase // 1.3E-18 /// IPR000719 // Protein kinase // 4.1E-43	---	mRNA_processing_binding_Reactome // GenMAPP	This probe set was annotated using the Matching Probes based pipeline to a Entrez Gene identifier using 3 transcripts. // false // Matching Probes // A	AK047365(11),BC003769(11),BC042521(11)	ENSMUSESTT00000039793 // ensembl_est // 7 // Cross Hyb Matching Probes /// ENSMUSESTT00000039794 // ensembl_est // 7 // Cross Hyb Matching Probes	9.03381	8.54631	8.92044	8.34567	8.00874	8.40475
1440896_at	-1.49243	0.00025099	0.0316197	Sfrs15	Splicing factor, arginine/serine-rich 15, mRNA (cDNA clone IMAGE:5358991)	chr16 C3.3	chr16:90288557-90289374 (-) // 98.16 // qC3.3	MGI:---	BM196755	---	224432	XM_489602 /// XM_622764	XP_489602.2 /// XP_622764.1	Mm.29397	Mm.133061	Mm.133061.1	March 2005 (NCBI 34)	full length	Q69ZP8 /// Q6PFF0 /// Q7TSH6 /// Q8BXA9 /// Q8R1B3	---	---	---	This probe set was annotated using the Matching Probes based pipeline to a UniGene identifier using 1 transcripts. // false // Matching Probes // A	AK042196(11)	---	7.62078	7.15849	7.15626	6.65891	6.54602	7.00927
1422850_at	-1.48688	0.00046585	0.0487473	Pabpn1	poly(A) binding protein, nuclear 1	chr14 C1|14 19.5 cM	chr14:49761165-49765090 (+) // 81.48 // qC2	MGI:1859158	AV028400	---	54196	NM_019402	NP_062275.1	Mm.7723	Mm.7723	Mm.7723.1	March 2005 (NCBI 34)	full length	Q8CCS6	IPR000504 // RNA-binding region RNP-1 (RNA recognition motif) // 5.3E-20	---	mRNA_processing_binding_Reactome // GenMAPP	This probe set was annotated using the Matching Probes based pipeline to a Entrez Gene identifier using 2 transcripts. // false // Matching Probes // A	AK032172(11),AK157143(11)	BC030326 // gb // 6 // Cross Hyb Matching Probes /// AK137240 // gb // 6 // Cross Hyb Matching Probes /// ENSMUST00000042658 // ensembl_transcript // 1 // Negative Strand Matching Probes	10.2272	9.63205	9.99746	9.51435	9.07645	9.56073
1428434_at	-1.48218	1.06e-05	0.00251639	Zcchc12	zinc finger, CCHC domain containing 12	chrX A3.1	chrX:30955777-30958927 (+) // 97.98 // qA3.1	MGI:---	AK012833	ENSMUSG00000036699	72693	NM_028325	NP_082601.1	Mm.297698	Mm.41601	Mm.41601.1	March 2005 (NCBI 34)	full length	Q9CZA5	---	---	---	This probe set was annotated using the Matching Probes based pipeline to a Entrez Gene identifier using 1 transcripts. // false // Matching Probes // A	NM_028325(11)	GENSCAN00000059548 // ensembl_prediction // 1 // Cross Hyb Matching Probes	10.5353	10.5554	10.814	10.1466	10.1243	9.9423
1418493_a_at	-1.47373	3.62324e-05	0.00694325	Snca	synuclein, alpha	chr6 B3|6 29.0 cM	chr6:60700093-60798383 (-) // 99.42 // qB3	MGI:1277151	NM_009221	ENSMUSG00000025889	20617	NM_009221	NP_033247.1	Mm.17484	Mm.17484	Mm.17484.1	March 2005 (NCBI 34)	full length	O55042 /// Q3TJP9 /// Q3U130	IPR001058 // Synuclein // 3.1E-71	---	---	This probe set was annotated using the Matching Probes based pipeline to a Entrez Gene identifier using 2 transcripts. // false // Matching Probes // A	AF033261(11),NM_009221(11)	ENSMUSESTT00000046845 // ensembl_est // 5 // Cross Hyb Matching Probes /// AF044672 // gb // 2 // Cross Hyb Matching Probes	10.4655	10.417	10.7973	10.0949	9.93504	9.98308
1460496_at	-1.46886	2.88665e-06	0.00082399	LOC433492	similar to RIKEN cDNA 5430413K10	chr2 H1	chr2:154048089-154054958 (+) // 99.36 // qH1 /// chr2:153998716-154005579 (+) // 98.64 // qH1	MGI:1918675	BE862674	ENSMUSG00000067998 /// ENSMUSG00000067996	433492	NM_001025574	NP_001020745.1	---	Mm.51429	Mm.51429.1	March 2005 (NCBI 34)	---	Q80XI7	---	---	---	This probe set was annotated using the Matching Probes based pipeline to a Entrez Gene identifier using 2 transcripts. // false // Matching Probes // A	AK029377(9),NM_175167(9)		12.3328	12.2703	12.294	11.9139	11.7307	11.6002
1434807_s_at	-1.465	0.00017808	0.0245609	Mtx3	metaxin 3	chr13 C3	chr13:89919944-89921361 (+) // 99.09 // qC3	MGI:2686040	AU067765	---	382793	---	---	---	Mm.202301	Mm.202301.1	March 2005 (NCBI 34)	---	---	---	---	---	This probe set was annotated using the Matching Probes based pipeline to a Entrez Gene identifier using 1 transcripts. // false // Matching Probes // A	AK085036(11)	---	9.08786	8.70847	8.9341	8.32838	8.15208	8.60893
1435381_at	-1.46172	0.00044041	0.0466269	2610110G12Rik	RIKEN cDNA 2610110G12 gene	chr17 B3	chr17:34001773-34002981 (-) // 83.92 // qB1	MGI:1913869	BI134316	ENSMUSG00000024426	73242	NM_028476	NP_082752.2	Mm.273155	Mm.82354	Mm.82354.4	March 2005 (NCBI 34)	full length	Q3UZR9 /// Q8BM67 /// Q8C1D1 /// Q8K2M7 /// Q8K341 /// Q9DCR0	IPR007965 // Protein of unknown function DUF738 // 1.9E-91	---	---	This probe set was annotated using the Genome Target Overlap based pipeline to a Entrez Gene identifier using 2 transcripts. // false // Genome Target Overlap // B	AK011350,BC028847	---	8.22992	7.72539	8.17033	7.58845	7.23687	7.66898
1425517_s_at	-1.45615	0.00025487	0.0319304	Ogt	O-linked N-acetylglucosamine (GlcNAc) transferase (UDP-N-acetylglucosamine:polypeptide-N-acetylglucosaminyl transferase)	chrX D	chrX:96967447-97010759 (+) // 98.91 // qD	MGI:1339639	AF363030	ENSMUSG00000034160	108155	NM_139144	NP_631883.2	Mm.259191	Mm.220820	Mm.220820.1	March 2005 (NCBI 34)	full length	Q3TQV0 /// Q6PG10 /// Q80XU6 /// Q8BXH6 /// Q8C676 /// Q91Y38	IPR001440 // TPR repeat // 2.3E-9 /// IPR001440 // TPR repeat // 2.9E-10 /// IPR001440 // TPR repeat // 7.9E-10 /// IPR001440 // TPR repeat // 6.3E-10 /// IPR001440 // TPR repeat // 9.8E-10 /// IPR001440 // TPR repeat // 1.7E-9 /// IPR001440 // TPR repeat // 1.5E-7 /// IPR001440 // TPR repeat // 7.5E-10 /// IPR001440 // TPR repeat // 2.6E-7 /// IPR001440 // TPR repeat // 6.4E-6 /// IPR001440 // T…	---	---	This probe set was annotated using the Matching Probes based pipeline to a Entrez Gene identifier using 2 transcripts. // false // Matching Probes // A	BC038435(9),NM_139144(11)	---	9.85615	9.49662	9.47603	9.21062	8.80592	9.19745
1454149_a_at	-1.44154	0.00026577	0.0329424	Ccnl2	cyclin L2	chr4 E2|4 83.0 cM	chr4:154802241-154813881 (+) // 100.0 //	MGI:---	AK008585	ENSMUSG00000029068	56036	NM_018856 /// NM_207678	NP_061344.2 /// NP_997561.1	Mm.23492	Mm.13725	Mm.13725.3	March 2005 (NCBI 34)	full length	Q9D814 /// Q9JJA7	---	---	---	This probe set was annotated using the Matching Probes based pipeline to a Entrez Gene identifier using 2 transcripts. // false // Matching Probes // A	NM_018856(11),NM_207678(11)	---	9.1615	8.78554	9.01354	8.48509	8.22471	8.67961
1423325_at	-1.43655	0.00043524	0.0464482	Pnn	pinin	chr12 C1|12 23.0 cM	chr12:57001860-57008889 (+) // 98.32 // qC1	MGI:1100514	AV135835	ENSMUSG00000020994	18949	NM_008891	NP_032917.1	Mm.22347	Mm.22347	Mm.22347.1	March 2005 (NCBI 34)	full length	O35691 /// Q3TUQ5 /// Q9CV89	IPR006787 // Pinin/SDK // 3.8E-97 /// IPR006786 // Pinin/SDK/memA protein // 1.6E-100 /// IPR006787 // Pinin/SDK // 2.3E-102 /// IPR006786 // Pinin/SDK/memA protein // 1.6E-100	---	---	This probe set was annotated using the Matching Probes based pipeline to a Entrez Gene identifier using 3 transcripts. // false // Matching Probes // A	AK051640(9),AK085295(10),NM_008891(10)	ENSMUSESTT00000057945 // ensembl_est // 7 // Cross Hyb Matching Probes /// ENSMUSESTT00000057946 // ensembl_est // 5 // Cross Hyb Matching Probes /// ENSMUSESTT00000057947 // ensembl_est // 8 // Cross Hyb Matching Probes /// GENSCAN00000026952 // ensembl_prediction // 5 // Cross Hyb Matching Probes	7.23883	6.83661	6.67081	6.55452	6.25246	6.38312
1435952_at	-1.41068	0.00020948	0.0279432	---	---	---	chr14:71121028-71121970 (+) // 92.42 // qD3	MGI:---	AV118079	---	---	---	---	---	---	Mm.81940.1	March 2005 (NCBI 34)	---	---	---	---	---	This probe set was annotated using the Genome Consensus/Exemplar Overlap based pipeline to a ENSEMBL EST identifier using 1 transcripts. // false // Genome Consensus/Exemplar Overlap // C	ENSMUSESTT00000033517	---	8.94136	8.53649	8.73241	8.11368	8.21988	8.3992
1428460_at	-1.40816	0.00040035	0.0438255	Syn2	synapsin II	chr6 F|6 50.3 cM	chr6:115300719-115302174 (+) // 98.1 // qE3	MGI:103020	AK013810	ENSMUSG00000009394	20965	NM_013681	NP_038709.1	Mm.275845	Mm.39857	Mm.39857.1	March 2005 (NCBI 34)	full length	Q64332 /// Q8CE19	IPR001359 // Synapsin // 3.3E-24 /// IPR001359 // Synapsin // 1.0E-126 /// IPR001359 // Synapsin // 4.5E-77 /// IPR001359 // Synapsin // 1.0E-126	---	---	This probe set was annotated using the Matching Probes based pipeline to a Entrez Gene identifier using 1 transcripts. // false // Matching Probes // A	AK029181(11)	---	8.51858	8.81978	9.05133	8.26651	8.37987	8.27355
1422456_at	-1.39949	1.81162e-05	0.00381072	Nsf	N-ethylmaleimide sensitive fusion protein	chr11 E1|11 63.0 cM	chr11:103930822-104063067 (-) // 98.19 // qE1	MGI:---	BB400581	ENSMUSG00000034187	18195	NM_008740	NP_032766.2	Mm.260117	Mm.24092	Mm.24092.1	March 2005 (NCBI 34)	full length	P46460 /// Q8C3R2 /// Q8CCT9 /// Q8CEF0 /// Q923C6	IPR003338 // AAA ATPase VAT, N-terminal // 3.1E-29 /// IPR003959 // AAA ATPase, central region // 1.6E-8 /// IPR004201 // Cell division protein 48, CDC48, domain 2 // 3.0E-31 /// IPR003959 // AAA ATPase, central region // 2.9E-80	---	---	This probe set was annotated using the Matching Probes based pipeline to a Entrez Gene identifier using 1 transcripts. // false // Matching Probes // A	NM_008740(11)	---	10.6582	10.7141	10.8594	10.379	10.1939	10.2157
1439695_a_at	-1.39214	8.72465e-05	0.0139518	Mphosph1	M-phase phosphoprotein 1	chr19 C1	chr19:34674032-34677047 (+) // 95.27 // qC2	MGI:2444576	BB200034	ENSMUSG00000024795	240641	XM_193936	XP_193936.2	Mm.278471	Mm.38105	Mm.38105.1	March 2005 (NCBI 34)	full length	Q3V347 /// Q80VC0 /// Q80WE4 /// Q8BLI2	IPR001752 // Kinesin, motor region // 1.8E-17 /// IPR001752 // Kinesin, motor region // 1.4E-60 /// IPR001752 // Kinesin, motor region // 2.6E-124 /// IPR001752 // Kinesin, motor region // 1.9E-34	---	---	This probe set was annotated using the Matching Probes based pipeline to a Entrez Gene identifier using 2 transcripts. // false // Matching Probes // A	BC048954(11),XM_193936(11)	ENSMUST00000087341 // ensembl_transcript // 8 // Cross Hyb Matching Probes	6.24927	6.37287	6.32341	5.75816	5.71904	6.0481
1420394_s_at	-1.37115	0.00032052	0.0371611	Gp49a /// Lilrb4	glycoprotein 49 A /// leukocyte immunoglobulin-like receptor, subfamily B, member 4	chr10 B3 /// chr10 B4|10 32.0 cM	chr10:51306067-51311694 (+) // 98.95 // qB3 /// chr10:51295769-51301413 (+) // 95.64 // qB3	MGI:102702 /// 102702	U05264	ENSMUSG00000062593 /// ENSMUSG00000043675	14727 /// 14728	NM_008147 /// NM_013532	NP_032173.1 /// NP_038560.1	Mm.358601	Mm.34408	Mm.34408.1	March 2005 (NCBI 34)	full length	Q61450 /// Q64281 /// Q8C233	IPR007110 // Immunoglobulin-like // 0.0011 /// IPR007110 // Immunoglobulin-like // 1.6	NP_038560.1 // span:239-261 // numtm:1 /// NP_032173.1 // span:239-261 // numtm:1 /// ENSMUSP00000020067 // span:239-261 // numtm:1 /// ENSMUSP00000077833 // span:239-261 // numtm:1	---	This probe set was annotated using the Matching Probes based pipeline to a Entrez Gene identifier using 7 transcripts. // true // Matching Probes // A	ENSMUSESTT00000065501(10),ENSMUSESTT00000065503(11),ENSMUSESTT00000065504(11),ENSMUSESTT00000082828(11),NM_013532(11),NM_008147(11),ENSMUST00000020067(11),ENSMUST00000078778(11),AK155788(11),AK155817(10),AK167751(10),AK171229(11),BC065784(11)		7.33676	7.17527	7.32479	6.66561	6.75569	7.06104
1435513_at	-1.3652	8.665e-05	0.0139074	Htr2c	5-hydroxytryptamine (serotonin) receptor 2C	chrX D-F4|X 66.15 cM	chrX:141860410-141861575 (+) // 97.4 // qF2	MGI:---	BQ174268	ENSMUSG00000041380	15560	NM_008312	NP_032338.2	Mm.234090	Mm.119143	Mm.119143.1	March 2005 (NCBI 34)	full length	P34968 /// Q8BZI5	IPR000276 // Rhodopsin-like GPCR superfamily // 7.7E-98 /// IPR000276 // Rhodopsin-like GPCR superfamily // 2.3E-98	NP_032338.2 // span:12-34,57-79,92-114,129-151,176-195,215-237,313-335,350-372 // numtm:8 /// ENSMUSP00000043936 // span:12-34,57-79,92-114,129-151,176-195,215-237,313-335,350-372 // numtm:8	GPCRDB_Class_A_Rhodopsin-like // GenMAPP /// Monoamine_GPCRs // GenMAPP	This probe set was annotated using the Matching Probes based pipeline to a Entrez Gene identifier using 1 transcripts. // false // Matching Probes // A	NM_008312(10)	---	7.38067	7.25513	7.55545	7.00887	6.9301	6.91661
1430786_at	-1.36125	5.56924e-05	0.00951433	1110002E22Rik	RIKEN cDNA 1110002E22 gene	---	chr3:137887941-137889736 (+) // 99.39 // qH1	MGI:1915066	BE991102	---	67816	---	---	---	Mm.45669	Mm.45669.1	March 2005 (NCBI 34)	---	---	---	---	---	This probe set was annotated using the Matching Probes based pipeline to a Entrez Gene identifier using 1 transcripts. // false // Matching Probes // A	AK003290(11)	---	8.27059	8.25965	7.99364	7.73936	7.71669	7.7447
1436427_at	-1.36036	0.00038885	0.0428792	Prpf4b	PRP4 pre-mRNA processing factor 4 homolog B (yeast)	chr13 A5	chr13:34320028-34321276 (+) // 96.15 // qA3.3	MGI:109584	BB344827	---	19134	NM_013830	NP_038858.1	Mm.10027	Mm.10027	Mm.10027.3	March 2005 (NCBI 34)	full length	Q61136 /// Q6PBH0 /// Q8BND8 /// Q8C5G1 /// Q99L76	---	---	mRNA_processing_binding_Reactome // GenMAPP	This probe set was annotated using the Matching Probes based pipeline to a Entrez Gene identifier using 1 transcripts. // false // Matching Probes // A	AK047365(11)	---	8.85784	8.50421	8.69336	8.27603	8.09576	8.36331
1434989_at	-1.35163	0.00032345	0.0373097	A030001O10Rik	RIKEN cDNA A030001O10 gene	---	chr1:66937737-66938856 (+) // 97.98 // qC3	MGI:3528182	BQ176485	---	503691	---	---	---	Mm.40059	Mm.40059.1	March 2005 (NCBI 34)	---	---	---	---	---	This probe set was annotated using the Matching Probes based pipeline to a Entrez Gene identifier using 1 transcripts. // false // Matching Probes // A	AK138673(11)	AK037154 // gb // 11 // Negative Strand Matching Probes	7.90159	7.89251	8.18724	7.59661	7.44692	7.64537
1426002_a_at	-1.34779	0.00014632	0.0216371	Cdc7	cell division cycle 7 (S. cerevisiae)	chr5 E	chr5:106141335-106161445 (+) // 99.69 // qE5	MGI:1309511	AB018574	ENSMUSG00000029283	12545	NM_009863	NP_033993.1	Mm.20842	Mm.20842	Mm.20842.2	March 2005 (NCBI 34)	full length	Q3TQ50 /// Q66JY4 /// Q9CSF4 /// Q9WUV1 /// Q9Z0H0 /// Q9Z2Y5 /// Q9Z2Y6	IPR000719 // Protein kinase // 1.2E-25 /// IPR000719 // Protein kinase // 2.1E-20 /// IPR000719 // Protein kinase // 5.1E-25 /// IPR000719 // Protein kinase // 1.3E-21 /// IPR000719 // Protein kinase // 5.1E-25	---	Cell_Cycle_KEGG // GenMAPP /// DNA_replication_Reactome // GenMAPP /// Nuclear_Receptors // GenMAPP	This probe set was annotated using the Matching Probes based pipeline to a Entrez Gene identifier using 2 transcripts. // false // Matching Probes // A	AK146009(11),NM_009863(11)	XM_486002 // refseq // 1 // Negative Strand Matching Probes /// GENSCAN00000054005 // ensembl_prediction // 1 // Negative Strand Matching Probes /// ENSMUST00000080722 // ensembl_transcript // 1 // Negative Strand Matching Probes /// AK136872 // gb // 1 // Negative Strand Matching Probes /// BC023872 // gb // 1 // Negative Strand Matching Probes /// BC026612 // gb // 1 // Negative Strand Matching…	7.55775	7.33163	7.46617	7.15393	6.91376	7.00774
1425592_at	-1.34655	0.00014901	0.0218199	Tnpo2	transportin 2 (importin 3, karyopherin beta 2b)	chr8 C3	chr8:83625827-83645547 (+) // 95.51 // qC2	MGI:2384849	BI658203	ENSMUSG00000031691	212999	NM_145390	NP_663365.1	Mm.220357	Mm.220357	Mm.220357.1	March 2005 (NCBI 34)	full length	Q3U1S0 /// Q3U316 /// Q99LG2	IPR001494 // Importin-beta, N-terminal // 2.0E-15 /// IPR001494 // Importin-beta, N-terminal // 3.0E-7 /// IPR001810 // Cyclin-like F-box // 4.7E-7	---	---	This probe set was annotated using the Matching Probes based pipeline to a Entrez Gene identifier using 2 transcripts. // false // Matching Probes // A	AK142270(9),NM_145390(11)	ENSMUSESTT00000049130 // ensembl_est // 6 // Negative Strand Matching Probes /// AK039159 // gb // 6 // Negative Strand Matching Probes /// AK047741 // gb // 5 // Negative Strand Matching Probes	7.25358	7.49436	7.52375	7.06377	6.94162	6.99017
1433967_at	-1.34426	0.0003783	0.0419207	LOC433492	similar to RIKEN cDNA 5430413K10	chr2 H1	chr2:154057117-154061502 (+) // 98.28 // qH1 /// chr2:154007738-154012103 (+) // 97.99 // qH1	MGI:---	AI413838	ENSMUSG00000067996	433492	NM_001025574	NP_001020745.1	---	Mm.22853	Mm.22853.1	March 2005 (NCBI 34)	---	Q80XI7	---	---	---	This probe set was annotated using the Matching Probes based pipeline to a Entrez Gene identifier using 1 transcripts. // false // Matching Probes // A	NM_001025574(11)	ENSMUSESTT00000041621 // ensembl_est // 8 // Cross Hyb Matching Probes /// ENSMUSESTT00000041623 // ensembl_est // 6 // Cross Hyb Matching Probes /// ENSMUSESTT00000041624 // ensembl_est // 8 // Cross Hyb Matching Probes /// NM_175167 // refseq // 8 // Cross Hyb Matching Probes /// ENSMUST00000088924 // ensembl_transcript // 8 // Cross Hyb Matching Probes /// ENSMUST00000088923 // ensembl_transcr…	12.3548	12.2316	12.4793	12.1052	11.8758	11.816
1439607_at	-1.34387	0.00026677	0.0329628	---	---	---	chr3:31014863-31015505 (-) // 96.45 // qA3	MGI:---	AI429745	ENSMUSG00000069072	---	---	---	---	---	Mm.69080.1	March 2005 (NCBI 34)	---	---	IPR004841 // Amino acid permease-associated region // 5.7E-24	ENSMUSP00000088803 // span:78-100,110-132,145-167,216-233,240-262,277-299,320-342,362-381,411-428,433-455,589-611,621-643,652-674,679-701 // numtm:14	---	This probe set was annotated using the Genome Target Overlap based pipeline to a ENSEMBL Transcript identifier using 1 transcripts. // false // Genome Target Overlap // B	ENSMUST00000091259	ENSMUSESTT00000036559 // ensembl_est // 1 // Negative Strand Matching Probes /// ENSMUSESTT00000036560 // ensembl_est // 1 // Negative Strand Matching Probes /// ENSMUST00000067834 // ensembl_transcript // 1 // Negative Strand Matching Probes /// ENSMUST00000035963 // ensembl_transcript // 1 // Negative Strand Matching Probes	6.71369	6.84247	7.04952	6.44618	6.50302	6.38897
1447870_x_at	-1.32163	0.00021605	0.0284085	1110002E22Rik	RIKEN cDNA 1110002E22 gene	---	chr3:137889513-137889736 (+) // 95.98 // qH1	MGI:1915066	BB099116	---	67816	---	---	---	Mm.117738	Mm.117738.1	March 2005 (NCBI 34)	---	---	---	---	---	This probe set was annotated using the Matching Probes based pipeline to a Entrez Gene identifier using 1 transcripts. // false // Matching Probes // A	AK003290(10)	---	9.76626	9.78569	9.53199	9.19961	9.33226	9.35677
1416997_a_at	-1.31207	0.00034247	0.0387332	Hap1	huntingtin-associated protein 1	chr11 D|11 60.0 cM	chr11:100456363-100465167 (-) // 99.06 // qD	MGI:1261831	NM_010404	ENSMUSG00000006930	15114	NM_010404 /// NM_177981	NP_034534.1 /// NP_817090.1	Mm.281700	Mm.10717	Mm.10717.1	March 2005 (NCBI 34)	full length	O35668	IPR006933 // HAP1, N-terminal // 1.0E-126	---	---	This probe set was annotated using the Matching Probes based pipeline to a Entrez Gene identifier using 3 transcripts. // false // Matching Probes // A	BC053043(11),NM_010404(11),NM_177981(11)	GENSCAN00000001863 // ensembl_prediction // 4 // Cross Hyb Matching Probes /// AK138436 // gb // 2 // Cross Hyb Matching Probes /// AK196068 // gb // 2 // Cross Hyb Matching Probes	9.82169	9.75128	9.83457	9.581	9.38534	9.27735
1433965_at	-1.31119	0.00017166	0.0241179	Atp8a1	ATPase, aminophospholipid transporter (APLT), class I, type 8A, member 1	chr5 C3.1	chr5:66973662-66974759 (-) // 98.82 // qC3.1	MGI:1330848	BQ176779	---	11980	NM_009727	NP_033857.1	Mm.153230	Mm.40626	Mm.40626.1	March 2005 (NCBI 34)	full length	P70704 /// Q3TRP7 /// Q3U9N5 /// Q52KQ7 /// Q5DTG0 /// Q8BR88 /// Q8CA15	---	---	---	This probe set was annotated using the Accession mapped clusters based pipeline to a Entrez Gene identifier using 1 transcripts. // false // Accession mapped clusters // E	AI853962	---	9.35541	9.28862	9.48421	9.08711	8.91158	8.9686
1456482_at	-1.28099	0.00029324	0.0353625	Pik3r3	phosphatidylinositol 3 kinase, regulatory subunit, polypeptide 3 (p55)	chr4 D1	chr4:115678270-115679495 (+) // 99.76 // qD1	MGI:---	AA414954	ENSMUSG00000028698	18710	NM_181585	NP_853616.1	Mm.253819	Mm.94590	Mm.94590.1	March 2005 (NCBI 34)	full length	Q3TST3 /// Q3UXE9 /// Q64143	IPR000980 // SH2 motif // 7.5E-37 /// IPR000980 // SH2 motif // 7.8E-31	---	---	This probe set was annotated using the Matching Probes based pipeline to a Entrez Gene identifier using 1 transcripts. // false // Matching Probes // A	NM_181585(11)	---	9.18918	9.18977	9.39325	8.91474	8.93013	8.86722
1417091_at	-1.27903	0.00027786	0.0337364	Chuk	conserved helix-loop-helix ubiquitous kinase	chr19 C3|19 45.0 cM	chr19:43967207-44001318 (-) // 94.22 // qC3	MGI:---	NM_007700	ENSMUSG00000025199	12675	NM_007700	NP_031726.1	Mm.3996	Mm.3996	Mm.3996.1	March 2005 (NCBI 34)	full length	Q3TPN9 /// Q3U2A3 /// Q3U2E5 /// Q3UDK0 /// Q60680 /// Q8CBT3	IPR000719 // Protein kinase // 9.7E-54	---	Apoptosis // GenMAPP	This probe set was annotated using the Matching Probes based pipeline to a Entrez Gene identifier using 1 transcripts. // false // Matching Probes // A	NM_007700(10)	AK008539 // gb // 2 // Cross Hyb Matching Probes	8.94925	8.74314	8.9328	8.49022	8.49801	8.58349
1455762_at	-1.27693	0.00015553	0.0223395	---	---	---	chr12:22890304-22899653 (+) // 100.0 // qA1.3	MGI:---	BB430142	---	---	---	---	---	---	Mm.203892.2	March 2005 (NCBI 34)	---	Q3V2X2	---	---	---	This probe set was annotated using the Matching Probes based pipeline to a RefSeq,ENSEMBL EST identifier using 1 transcripts. // false // Matching Probes // A	ENSMUSESTT00000055093(11),ENSMUSESTT00000055094(11),XM_902482(11),XM_902489(11)	XM_902479 // refseq // 2 // Cross Hyb Matching Probes	8.68035	8.6609	8.64237	8.34416	8.19066	8.40243
1458179_at	-1.27646	0.00030867	0.0360659	---	---	---	chr17:11492068-11492559 (+) // 76.61 // qA1	MGI:---	BB526903	---	---	---	---	---	---	Mm.130940.1	March 2005 (NCBI 34)	---	---	---	---	---	This probe set was annotated using the Matching Probes based pipeline to a GenBank identifier using 1 transcripts. // false // Matching Probes // A	AK142878(11)	---	5.37648	5.18999	5.31382	5.03359	4.92988	4.87202
1415911_at	-1.27231	0.000151	0.0218982	Impact	imprinted and ancient	chr18 A2-B2	chr18:13321615-13342458 (+) // 92.66 // qA1	MGI:---	NM_008378	ENSMUSG00000024423	16210	NM_008378	NP_032404.1	Mm.8154	Mm.8154	Mm.8154.1	March 2005 (NCBI 34)	full length	O55091 /// Q3UUR6	IPR006575 // RWD // 2.4E-36 /// IPR001498 // Protein of unknown function UPF0029 // 2.2E-69	---	---	This probe set was annotated using the Matching Probes based pipeline to a Entrez Gene identifier using 1 transcripts. // false // Matching Probes // A	NM_008378(11)	---	9.39693	9.29746	9.43496	9.04532	8.95276	9.10061
1428499_at	-1.27014	6.66418e-05	0.0110908	2810454L23Rik	RIKEN cDNA 2810454L23 gene	---	chrX:147054072-147054957 (-) // 39.97 // qF3	MGI:1920053	BQ265914	---	72803	---	---	---	Mm.31162	Mm.31162.1	March 2005 (NCBI 34)	---	---	---	---	---	This probe set was annotated using the Matching Probes based pipeline to a Entrez Gene identifier using 1 transcripts. // false // Matching Probes // A	AK013346(11)	---	7.20052	7.31575	7.30866	6.95654	6.87092	6.97418
1429537_at	-1.26326	0.00030952	0.0360713	5730406M06Rik	RIKEN cDNA 5730406M06 gene	chr4 A3	chr4:21851677-21878623 (+) // 97.54 // qA3	MGI:1913875	BG277020	ENSMUSG00000028248	66625	XM_283936	XP_283936.1	Mm.100117	Mm.100117	Mm.100117.1	March 2005 (NCBI 34)	---	Q3TV92 /// Q8BZE7 /// Q9CS92 /// Q9CUI9	IPR001394 // Peptidase C19, ubiquitin carboxyl-terminal hydrolase family 2 // 2.0E-8 /// IPR001394 // Peptidase C19, ubiquitin carboxyl-terminal hydrolase family 2 // 2.4E-15 /// IPR001607 // Zn-finger in ubiquitin thiolesterase // 4.7E-5 /// IPR001394 // Peptidase C19, ubiquitin carboxyl-terminal hydrolase family 2 // 2.8E-21	---	---	This probe set was annotated using the Matching Probes based pipeline to a Entrez Gene identifier using 3 transcripts. // false // Matching Probes // A	AK077040(11),BC060111(9),XM_283936(11)	ENSMUSESTT00000053419 // ensembl_est // 8 // Cross Hyb Matching Probes /// AK081407 // gb // 3 // Cross Hyb Matching Probes	8.53445	8.3545	8.40992	8.18135	8.04813	8.0696
1451718_at	-1.26098	0.00022849	0.0293598	Plp1	proteolipid protein (myelin) 1	chrX F1-F2|X 56.0 cM	chrX:131539642-131557546 (+) // 92.73 // qF1	MGI:---	BB768495	ENSMUSG00000031425	18823	NM_011123	NP_035253.1	Mm.1268	Mm.1268	Mm.1268.1	March 2005 (NCBI 34)	full length	P60202 /// Q3UYM8 /// Q62079	IPR001614 // Myelin proteolipid protein PLP // 1.0E-126	NP_035253.1 // span:10-32,60-82,155-177,239-261 // numtm:4 /// ENSMUSP00000033800 // span:10-32,60-82,155-177,239-261 // numtm:4	---	This probe set was annotated using the Matching Probes based pipeline to a Entrez Gene identifier using 1 transcripts. // false // Matching Probes // A	NM_011123(11)	AK077564 // gb // 1 // Cross Hyb Matching Probes	8.75801	8.58388	8.59287	8.31856	8.36178	8.26245
1452661_at	-1.26039	1.67227e-05	0.00366521	Tfrc	transferrin receptor	chr16 B2|16 21.2 cM	chr16:32303115-32307314 (+) // 98.66 // qB3	MGI:98822	AK011596	ENSMUSG00000022797	22042	NM_011638	NP_035768.1	Mm.28683	Mm.28683	Mm.28683.1	March 2005 (NCBI 34)	full length	Q542D9 /// Q62351 /// Q8C872 /// Q8JZS3	IPR003137 // Protease-associated PA // 4.9E-15 /// IPR007484 // Peptidase M28 // 2.9E-85 /// IPR007365 // Transferrin receptor-like dimerisation domain // 1.1E-48	NP_035768.1 // span:66-88 // numtm:1 /// ENSMUSP00000023486 // span:66-88 // numtm:1	---	This probe set was annotated using the Matching Probes based pipeline to a Entrez Gene identifier using 2 transcripts. // false // Matching Probes // A	BC067403(11),NM_011638(11)	AK201597 // gb // 4 // Cross Hyb Matching Probes	10.0944	10.1528	10.1163	9.7899	9.73157	9.85214
1452653_at	-1.25524	4.4544e-05	0.00823352	Slc25a22	solute carrier family 25 (mitochondrial carrier, glutamate), member 22	chr7 F5	chr7:137847012-137855072 (-) // 98.36 // qF5	MGI:1915517	AK018760	ENSMUSG00000019082	68267	NM_026646	NP_080922.1	Mm.33729	Mm.33729	Mm.33729.1	March 2005 (NCBI 34)	full length	Q3TRY1 /// Q80X52 /// Q9D6M3	IPR001993 // Mitochondrial substrate carrier // 3.3E-22 /// IPR001993 // Mitochondrial substrate carrier // 8.0E-20 /// IPR001993 // Mitochondrial substrate carrier // 1.4E-29	NP_080922.1 // span:12-31 // numtm:1 /// AAH37949.1 // span:12-31 // numtm:1 /// ENSMUSP00000019226 // span:12-31 // numtm:1	---	This probe set was annotated using the Matching Probes based pipeline to a Entrez Gene identifier using 2 transcripts. // false // Matching Probes // A	BC050887(11),NM_026646(11)	ENSMUSESTT00000060914 // ensembl_est // 1 // Cross Hyb Matching Probes	10.1426	10.1186	10.2085	9.82871	9.78133	9.88739
1420890_at	-1.24607	0.00021048	0.0279432	Hccs	holocytochrome c synthetase	chrX F5	chrX:164085827-164094682 (-) // 99.69 //	MGI:106911	BB129992	ENSMUSG00000031352	15159	NM_008222	NP_032248.2	Mm.284033	Mm.10001	Mm.10001.1	March 2005 (NCBI 34)	full length	P53702 /// Q6P5G5 /// Q8BP79	IPR000511 // Cytochrome c and c1 heme-lyase // 1.0E-126	---	---	This probe set was annotated using the Matching Probes based pipeline to a Entrez Gene identifier using 2 transcripts. // false // Matching Probes // A	BC061466(11),NM_008222(10)	---	9.15703	9.21747	9.13651	8.89569	8.75982	8.91501
1434657_at	-1.24454	0.00036262	0.0404818	Gls	MKIAA0838 protein	---	chr1:52397026-52424812 (-) // 91.64 // qC1.1	MGI:---	BE983473	---	14660	XM_129846	XP_129846.3	Mm.244215	Mm.35695	Mm.35695.1	March 2005 (NCBI 34)	---	Q69ZX9	---	---	---	This probe set was annotated using the Matching Probes based pipeline to a UniGene identifier using 1 transcripts. // false // Matching Probes // A	BC050208(11)	---	10.1235	9.91395	9.9962	9.71268	9.68995	9.69581
1445689_at	-1.23735	0.00029792	0.0356193	Rbms1	RNA binding motif, single stranded interacting protein 1, mRNA (cDNA clone MGC:25244 IMAGE:4527742)	chr2 C3	chr2:60888287-60888637 (-) // 100.0 // qC1.2	MGI:---	AA717264	---	56878	NM_020296	NP_064692.1	Mm.259667	Mm.7202	Mm.7202.1	March 2005 (NCBI 34)	full length	Q3TPK8 /// Q3TTE1 /// Q3TTX8 /// Q3TW38 /// Q3UI25 /// Q3UKR8 /// Q3UXU2 /// Q3V0L4 /// Q91W59	---	---	mRNA_processing_binding_Reactome // GenMAPP	This probe set was annotated using the Accession mapped clusters based pipeline to a UniGene identifier using 3 transcripts. // false // Accession mapped clusters // E	AA717264,AI642417,AI626887	---	7.84691	7.86436	7.97599	7.64461	7.54316	7.5894
1448926_at	-1.22235	0.00040309	0.043912	Hoxa5	homeo box A5	chr6 B3|6 26.3 cM	chr6:52165098-52167905 (-) // 97.56 // qB3	MGI:---	BC011063	ENSMUSG00000038253	15402	NM_010453	NP_034583.1	Mm.173	Mm.173	Mm.173.1	March 2005 (NCBI 34)	full length	P09021 /// Q3UNA0 /// Q91VQ5	IPR001356 // Homeobox // 1.9E-32 /// IPR001356 // Homeobox // 1.9E-32	---	---	This probe set was annotated using the Matching Probes based pipeline to a Entrez Gene identifier using 1 transcripts. // false // Matching Probes // A	NM_010453(11)	GENSCAN00000024869 // ensembl_prediction // 5 // Cross Hyb Matching Probes	7.95277	7.92073	7.8162	7.63034	7.54159	7.66044
1431053_at	-1.22161	5.629e-05	0.00954406	Mphosph9	M-phase phosphoprotein 9	chr5 F	chr5:123500180-123506966 (-) // 88.46 // qF	MGI:---	AI536236	---	269702	XM_194241	XP_194241.4	Mm.60224	Mm.40818	Mm.40818.1	March 2005 (NCBI 34)	---	Q8BUK7 /// Q8BV15 /// Q9CUH5	---	---	---	This probe set was annotated using the Matching Probes based pipeline to a Entrez Gene identifier using 1 transcripts. // false // Matching Probes // A	XM_194241(11)	ENSMUST00000031344 // ensembl_transcript // 5 // Cross Hyb Matching Probes /// AK016065 // gb // 5 // Cross Hyb Matching Probes	5.46037	5.4631	5.40511	5.2088	5.10636	5.15871
1431071_at	-1.21677	2.04056e-06	0.00060547	Mtx3	metaxin 3	chr13 C3	chr13:89917982-89919715 (+) // 95.46 // qC3	MGI:2686040	AU078891	---	382793	---	---	---	Mm.23391	Mm.23391.1	March 2005 (NCBI 34)	---	---	---	---	---	This probe set was annotated using the Matching Probes based pipeline to a Entrez Gene identifier using 1 transcripts. // false // Matching Probes // A	AK085036(11)	AK015540 // gb // 7 // Cross Hyb Matching Probes /// AK089936 // gb // 1 // Negative Strand Matching Probes	5.92405	5.90526	5.86033	5.61684	5.59025	5.64504
1441218_at	-1.20237	0.00021894	0.0285579	---	---	---	chr9:119664723-119665334 (+) // 46.84 // qF4	MGI:---	AV272776	---	---	---	---	---	---	Mm.189573.1	March 2005 (NCBI 34)	---	---	---	---	---	This probe set was annotated using the Design Representative Id based pipeline to a GenBank identifier using 1 transcripts. // false // Design Representative Id // R	AV272776	---	5.85046	5.86374	5.82445	5.63203	5.51505	5.60561
1439478_at	-1.20136	0.00030778	0.0360659	Acot2	acyl-CoA thioesterase 2	chr12 D3	chr12:82013783-82014369 (+) // 38.46 // qD1	MGI:---	BB500039	ENSMUSG00000021226	171210	NM_134188	NP_598949.2	Mm.371675	Mm.45431	Mm.45431.1	March 2005 (NCBI 34)	full length	Q3T9C9 /// Q6P2K2	IPR006862 // Acyl-CoA thioester hydrolase/bile acid-CoA amino acid N-acetyltransferase // 6.6E-97 /// IPR006862 // Acyl-CoA thioester hydrolase/bile acid-CoA amino acid N-acetyltransferase // 1.8E-96	---	---	This probe set was annotated using the Matching Probes based pipeline to a Entrez Gene identifier using 1 transcripts. // false // Matching Probes // A	NM_134188(9)	---	8.21029	8.20199	8.17241	7.85545	7.98857	7.95835
1417160_s_at	-1.19073	5.56924e-05	0.00951433	Expi	extracellular proteinase inhibitor	chr11 C	chr11:83779013-83781245 (+) // 47.85 // qC	MGI:---	NM_007969	ENSMUSG00000000983	14038	NM_007969	NP_031995.2	Mm.1650	Mm.1650	Mm.1650.1	March 2005 (NCBI 34)	full length	P62810 /// Q3UMA2	IPR008197 // Whey acidic protein, core region // 2.5E-15 /// IPR008197 // Whey acidic protein, core region // 2.6E-15	NP_031995.2 // span:7-24 // numtm:1 /// ENSMUSP00000001009 // span:7-24 // numtm:1	---	This probe set was annotated using the Matching Probes based pipeline to a Entrez Gene identifier using 1 transcripts. // false // Matching Probes // A	NM_007969(11)	GENSCAN00000029498 // ensembl_prediction // 1 // Cross Hyb Matching Probes	11.5859	11.5108	11.5026	11.2669	11.303	11.2856
1447300_at	-1.16066	0.00034973	0.0393349	AW551984	expressed sequence AW551984	chr9 A5.1	chr9:39520486-39520943 (-) // 99.78 // qA5.1	MGI:2143322	BB040798	---	244810	NM_178737	NP_848852.1	Mm.208855	Mm.208855	Mm.208855.1	March 2005 (NCBI 34)	full length	Q6P8K4 /// Q8BGF0 /// Q8C1D4	---	---	---	This probe set was annotated using the Matching Probes based pipeline to a Entrez Gene identifier using 1 transcripts. // false // Matching Probes // A	AK031557(11)	---	7.40011	7.40154	7.41326	7.15336	7.18565	7.24272
1421733_a_at	-1.15819	0.00044967	0.0474003	Tpst1	protein-tyrosine sulfotransferase 1	chr5 F-G1	chr5:129339412-129373552 (+) // 94.16 // qG1.3	MGI:1298231	NM_013837	ENSMUSG00000034118	22021	NM_013837	NP_038865.1	Mm.332720	Mm.16084	Mm.16084.1	March 2005 (NCBI 34)	full length	O70281 /// Q4FK50	IPR000863 // Sulfotransferase // 1.7E-7	---	---	This probe set was annotated using the Matching Probes based pipeline to a Entrez Gene identifier using 2 transcripts. // false // Matching Probes // A	AK150753(11),NM_013837(11)	---	9.24669	9.18917	9.1588	8.96016	8.99222	9.01835
1448665_at	-1.14864	0.00038397	0.0424451	Dmd	dystrophin, muscular dystrophy	chrX C|X 32.0 cM	chrX:78335519-80591700 (+) // 99.78 // qB	MGI:---	NM_007868	---	13405	NM_007868	NP_031894.1	Mm.275608	Mm.742	Mm.742.1	March 2005 (NCBI 34)	full length	P11531 /// Q3TWL4 /// Q3UF47 /// Q5U476 /// Q8BHM1	IPR002017 // Spectrin repeat // 1.2E-21 /// IPR002017 // Spectrin repeat // 1.4E-9 /// IPR002017 // Spectrin repeat // 1.2E-19 /// IPR002017 // Spectrin repeat // 2.9E-13 /// IPR002017 // Spectrin repeat // 4.4E-5 /// IPR002017 // Spectrin repeat // 8.9E-16 /// IPR002017 // Spectrin repeat // 2.4E-14 /// IPR002017 // Spectrin repeat // 4.1E-13 /// IPR002017 // Spectrin repeat // 1.4E-11 /// IPR00…
1447227_at	-1.14025	0.00043753	0.0465398	Slc40a1	Solute carrier family 40 (iron-regulated transporter), member 1, mRNA (cDNA clone MGC:6489 IMAGE:2647365)	chr1 B	chr1:46158286-46158765 (-) // 99.79 // qC1.1	MGI:---	AI504711	---	53945	NM_016917	NP_058613.1	Mm.28756	Mm.89658	Mm.89658.1	March 2005 (NCBI 34)	full length	Q3TJ33 /// Q3UHZ9 /// Q9JHI9	---	---	---	This probe set was annotated using the Accession mapped clusters based pipeline to a UniGene identifier using 2 transcripts. // false // Accession mapped clusters // E	AW213916,AI504711	---	4.40026	4.40631	4.35109	4.1679	4.20538	4.22801
1451092_a_at	-1.13315	0.00022118	0.0287473	Rangap1	RAN GTPase activating protein 1	chr15 E1|15 43.3 cM	chr15:81788645-81814302 (-) // 93.97 // qE1	MGI:103071	AV258722	ENSMUSG00000022391	19387	NM_011241	NP_035371.3	Mm.270975	Mm.3833	Mm.3833.2	March 2005 (NCBI 34)	full length	P46061 /// Q3ULJ9 /// Q3UZD8 /// Q6NZB5 /// Q6ZPH4 /// Q7TMW1 /// Q8C2E3 /// Q91YS2 /// Q9CW20	---	---	---	This probe set was annotated using the Matching Probes based pipeline to a Entrez Gene identifier using 2 transcripts. // false // Matching Probes // A	BC071200(11),NM_011241(11)	ENSMUST00000089202 // ensembl_transcript // 5 // Cross Hyb Matching Probes	9.03911	9.06622	9.00304	8.85864	8.85045	8.86996
Upregulated in mutant
1418970_a_at	1.1407	0.00037556	0.0417199	Bcl10	B-cell leukemia/lymphoma 10	chr3 H3	chr3:145821464-145831522 (+) // 99.79 // qH2	MGI:---	AF100339	ENSMUSG00000028191	12042	NM_009740	NP_033870.1	Mm.239141	Mm.28782	Mm.28782.1	March 2005 (NCBI 34)	full length	Q3THY9 /// Q3UBN4 /// Q9Z0H7	IPR001315 // CARD interaction domain // 2.4E-7	---	---	This probe set was annotated using the Matching Probes based pipeline to a Entrez Gene identifier using 1 transcripts. // false // Matching Probes // A	NM_009740(11)	---	9.00715	9.07258	9.03449	9.22877	9.23508	9.2318
1445516_at	1.14682	0.0002384	0.0302872	---	---	---	---	MGI:---	BG068986	---	---	---	---	---	---	Mm.173723.1	March 2005 (NCBI 34)	---	---	---	---	---	This probe set was annotated using the Design Representative Id based pipeline to a GenBank identifier using 1 transcripts. // false // Design Representative Id // R	BG068986	ENSMUST00000085565 // ensembl_transcript // 1 // Cross Hyb Matching Probes /// AK052669 // gb // 1 // Cross Hyb Matching Probes	5.05149	5.07937	5.10385	5.28489	5.27553	5.27887
1429573_at	1.1559	0.00021127	0.0279432	4921520P21Rik	RIKEN cDNA 4921520P21 gene	chrX D	chrX:98230577-98236046 (-) // 99.84 // qD	MGI:---	AK014934	ENSMUSG00000031323	70887	NM_027591	NP_081867.1	Mm.29672	Mm.29672	Mm.29672.1	March 2005 (NCBI 34)	full length	Q9D5U3 /// Q9D9R7	---	---	---	This probe set was annotated using the Matching Probes based pipeline to a Entrez Gene identifier using 1 transcripts. // false // Matching Probes // A	NM_027591(11)	ENSMUSESTT00000033126 // ensembl_est // 2 // Cross Hyb Matching Probes	7.09824	7.08407	7.09194	7.28767	7.346	7.27929
1422906_at	1.19003	0.00026587	0.0329424	Abcg2	ATP-binding cassette, sub-family G (WHITE), member 2	chr6 B3|6 28.5 cM	chr6:58608697-58660564 (+) // 99.14 // qB3	MGI:1347061	NM_011920	ENSMUSG00000029802	26357	NM_011920	NP_036050.1	Mm.333096	Mm.196728	Mm.196728.1	March 2005 (NCBI 34)	full length	Q3UQE4 /// Q7TMS5	IPR003439 // ABC transporter // 1.9E-28 /// IPR003439 // ABC transporter // 2.4E-33	NP_036050.1 // span:394-416,428-450,478-499,506-528,533-555,631-653 // numtm:6 /// AAD09189.1 // span:23-45,121-143 // numtm:2 /// ENSMUSP00000031822 // span:394-416,428-450,478-499,506-528,533-555,631-653 // numtm:6 /// GENSCAN00000005125 // span:430-452,464-486,514-535,542-564,569-591 // numtm:5	Irinotecan_pathway_PharmGKB // GenMAPP	This probe set was annotated using the Matching Probes based pipeline to a Entrez Gene identifier using 2 transcripts. // false // Matching Probes // A	AF103875(9),NM_011920(11)	---	8.57607	8.55027	8.52547	8.77625	8.76759	8.87265
1429049_at	1.20595	0.00015449	0.0222602	Nuak2	NUAK family, SNF1-like kinase, 2	chr1 E4	chr1:132216629-132233967 (+) // 98.57 // qE4	MGI:---	AK004737	ENSMUSG00000009772	74137	NM_028778	NP_083054.1	Mm.100666	Mm.100666	Mm.100666.1	March 2005 (NCBI 34)	full length	Q80ZW3 /// Q8BZN4 /// Q8CIC0 /// Q9DBV0	IPR000719 // Protein kinase // 1.4E-99 /// IPR000719 // Protein kinase // 1.2E-94	---	---	This probe set was annotated using the Matching Probes based pipeline to a Entrez Gene identifier using 1 transcripts. // false // Matching Probes // A	NM_028778(11)	---	7.87537	7.77854	7.85687	8.13398	8.12015	8.07882
1449560_at	1.20767	1.04019e-05	0.0024822	2310043L02Rik	RIKEN cDNA 2310043L02 gene	chr11 D	chr11:99689012-99690055 (-) // 99.71 // qD	MGI:---	NM_027157	---	69664	NM_027157	NP_081433.1	Mm.38303	Mm.38303	Mm.38303.1	March 2005 (NCBI 34)	full length	Q9D6Z9	IPR002494 // Keratin, high sulfur B2 protein // 6.2E-14 /// IPR002494 // Keratin, high sulfur B2 protein // 1.8E-41	---	---	This probe set was annotated using the Matching Probes based pipeline to a Entrez Gene identifier using 1 transcripts. // false // Matching Probes // A	NM_027157(11)	---	5.45114	5.45015	5.40171	5.67636	5.70443	5.75055
1419006_s_at	1.20908	5.56924e-05	0.00951433	Peli2	pellino 2	chr14 C1|14 16.5 cM	chr14:43449479-43585427 (+) // 98.95 // qC1	MGI:1891445	NM_033602	ENSMUSG00000021846	93834	NM_033602	NP_291080.1	Mm.296457	Mm.37239	Mm.37239.1	March 2005 (NCBI 34)	full length	Q8BST6	IPR006800 // Pellino // 1.0E-126 /// IPR006800 // Pellino // 1.0E-126 /// IPR006800 // Pellino // 1.0E-126	---	---	This probe set was annotated using the Matching Probes based pipeline to a Entrez Gene identifier using 3 transcripts. // false // Matching Probes // A	AK045515(11),BC027062(11),NM_033602(11)	ENSMUSESTT00000041288 // ensembl_est // 3 // Cross Hyb Matching Probes /// GENSCAN00000025463 // ensembl_prediction // 5 // Cross Hyb Matching Probes	6.44867	6.534	6.4465	6.76601	6.76312	6.73343
1437813_at	1.21177	1.4483e-05	0.00326091	Aim1l	absent in melanoma 1-like	chr4 D3	chr4:133459820-133470935 (+) // 99.29 // qD3	MGI:1334463	BE948330	ENSMUSG00000012123	230806	XM_131754	XP_131754.5	Mm.240080	Mm.87128	Mm.87128.1	March 2005 (NCBI 34)	---	Q811L3	IPR007087 // Zn-finger, C2H2 type // 5.1E-5 /// IPR007087 // Zn-finger, C2H2 type // 5.6E-7 /// IPR001064 // Beta and gamma crystallin // 1.4E-11 /// IPR001064 // Beta and gamma crystallin // 1.2E-11 /// IPR001064 // Beta and gamma crystallin // 2.5E-20 /// IPR001064 // Beta and gamma crystallin // 6.9E-25 /// IPR001064 // Beta and gamma crystallin // 2.6E-5 /// IPR001064 // Beta and gamma crysta…
1436614_at	1.21465	0.00033624	0.0384435	AI843639	expressed sequence AI843639	---	chr18:57156770-57157185 (-) // 87.92 // qD3	MGI:2147267	AI843639	---	106945	---	---	---	Mm.34924	Mm.34924.1	March 2005 (NCBI 34)	---	---	---	---	---	This probe set was annotated using the Accession mapped clusters based pipeline to a Entrez Gene identifier using 1 transcripts. // false // Accession mapped clusters // E	AI843639	---	7.70807	7.8332	7.83605	8.06991	8.08795	8.07275
1433069_at	1.2159	0.00026796	0.0330199	---	---	---	chr1:80053914-80055370 (+) // 72.46 // qC5	MGI:---	AK017612	---	---	---	---	---	---	Mm.206820.1	March 2005 (NCBI 34)	---	---	---	---	---	This probe set was annotated using the Genome Target Overlap based pipeline to a ENSEMBL Prediction identifier using 1 transcripts. // false // Genome Target Overlap // B	GENSCAN00000027844	AK017612 // gb // 11 // Negative Strand Matching Probes	5.39713	5.52174	5.40238	5.71034	5.70308	5.76558
1418730_at	1.2164	0.00019565	0.0264185	Rnf12	ring finger protein 12	chrX D|X 45.0 cM	chrX:99288487-99308635 (-) // 99.39 // qD	MGI:---	BE572852	ENSMUSG00000056537	19820	NM_011276	NP_035406.3	Mm.22030	Mm.44069	Mm.44069.1	March 2005 (NCBI 34)	full length	Q7TPT2 /// Q8CE02 /// Q91X19 /// Q9CYY2 /// Q9QZ79 /// Q9WTV7	IPR001841 // Zn-finger, RING // 2.4E-15 /// IPR001841 // Zn-finger, RING // 2.4E-15	---	---	This probe set was annotated using the Matching Probes based pipeline to a Entrez Gene identifier using 1 transcripts. // false // Matching Probes // A	NM_011276(11)	---	7.4375	7.32228	7.40973	7.66562	7.71682	7.6466
1427637_a_at	1.21955	0.00017743	0.0245609	Dsc3	desmocollin 3	chr18 A2|18 7.0 cM	chr18:20336747-20375463 (-) // 98.86 // qA2	MGI:---	Y11169	---	13507	NM_007882	NP_031908.2	Mm.89935	Mm.89935	Mm.89935.2	March 2005 (NCBI 34)	full length	P55850	IPR002126 // Cadherin // 1.9E-4 /// IPR002126 // Cadherin // 7.3E-21 /// IPR002126 // Cadherin // 4.7E-18 /// IPR002126 // Cadherin // 6.0E-27 /// IPR002126 // Cadherin // 1.9E-17	NP_031908.2 // span:692-714 // numtm:1	---	This probe set was annotated using the Matching Probes based pipeline to a Entrez Gene identifier using 1 transcripts. // false // Matching Probes // A	NM_007882(11)	GENSCAN00000032742 // ensembl_prediction // 4 // Cross Hyb Matching Probes /// ENSMUST00000079894 // ensembl_transcript // 5 // Cross Hyb Matching Probes /// ENSMUST00000092028 // ensembl_transcript // 5 // Cross Hyb Matching Probes /// ENSMUST00000092027 // ensembl_transcript // 4 // Cross Hyb Matching Probes /// AJ000329 // gb // 5 // Cross Hyb Matching Probes	7.04344	7.01726	7.08687	7.35961	7.38312	7.27557
1439347_at	1.21989	0.00012791	0.0193584	Tns4	tensin 4	chr11 D	chr11:99174717-99175275 (-) // 92.83 // qD	MGI:---	BB142697	ENSMUSG00000017607	217169	NM_172564	NP_766152.1	Mm.262067	Mm.25981	Mm.25981.1	March 2005 (NCBI 34)	full length	Q3TCM8 /// Q7TNR5 /// Q8BZ33	IPR000980 // SH2 motif // 6.4E-15	---	---	This probe set was annotated using the Matching Probes based pipeline to a Entrez Gene identifier using 1 transcripts. // false // Matching Probes // A	NM_172564(11)	---	6.82372	6.88878	6.76057	7.14213	7.08064	7.12223
1422557_s_at	1.23098	2.19485e-05	0.004459	Mt1	metallothionein 1	chr8 C5|8 45.0 cM	chr8:92768185-92769371 (+) // 55.44 // qC5	MGI:97171	NM_013602	ENSMUSG00000031765	17748	NM_013602	NP_038630.1	Mm.192991	Mm.219629	Mm.219629.1	March 2005 (NCBI 34)	full length	P02802 /// Q3U340 /// Q8R074	IPR003019 // Metallothionein superfamily // 3.1E-18	---	---	This probe set was annotated using the Matching Probes based pipeline to a Entrez Gene identifier using 3 transcripts. // false // Matching Probes // A	AK154954(11),BC036990(11),NM_013602(11)	ENSMUSESTT00000051272 // ensembl_est // 2 // Cross Hyb Matching Probes /// ENSMUSESTT00000051273 // ensembl_est // 6 // Cross Hyb Matching Probes /// ENSMUST00000062980 // ensembl_transcript // 5 // Cross Hyb Matching Probes /// GENSCAN00000040836 // ensembl_prediction // 1 // Negative Strand Matching Probes	11.9089	11.9381	11.8672	12.2354	12.1554	12.2344
1416529_at	1.2333	0.00029056	0.0351324	Emp1	epithelial membrane protein 1	chr6 G1|6 65.0 cM	chr6:135377245-135397495 (+) // 95.02 // qG1	MGI:107941	U25633	ENSMUSG00000030208	13730	NM_010128	NP_034258.1	Mm.182785	Mm.30024	Mm.30024.1	March 2005 (NCBI 34)	full length	P47801 /// Q3UXM2 /// Q4FK43	IPR004031 // PMP-22/EMP/MP20 and claudin family // 1.5E-81	NP_034258.1 // span:2-24,66-88,95-117,137-157 // numtm:4 /// AAH50899.1 // span:2-24,66-88,95-117,137-157 // numtm:4 /// ENSMUSP00000032330 // span:2-24,66-88,95-117,137-157 // numtm:4	---	This probe set was annotated using the Genome Target Overlap based pipeline to a Entrez Gene identifier using 3 transcripts. // false // Genome Target Overlap // B	BC034257,BC050899,NM_010128	---	11.4665	11.4071	11.3647	11.6453	11.8045	11.7077
1451814_a_at	1.23515	2.94637e-05	0.00572777	Htatip2	HIV-1 tat interactive protein 2, homolog (human)	chr7 B3	chr7:45980200-45994449 (+) // 88.75 // qB4	MGI:1859271	AF061972	ENSMUSG00000039745	53415	NM_016865	NP_058561.1	Mm.20801	Mm.20801	Mm.20801.2	March 2005 (NCBI 34)	full length	Q3U816 /// Q3UJL4 /// Q99KN6 /// Q9Z2G9							7.19849	7.24351	7.18968	7.49969	7.47621	7.58153
1428472_at	1.2387	0.00046873	0.0488228	Spsb1	splA/ryanodine receptor domain and SOCS box containing 1	chr4 E2	chr4:148885824-148944579 (-) // 98.4 // qE2	MGI:---	AK003707	ENSMUSG00000039911	74646	NM_029035	NP_083311.1	Mm.30	Mm.30	Mm.30.2	March 2005 (NCBI 34)	full length	Q5FWI0 /// Q8BJA4 /// Q9D5L7	IPR003877 // SPla/RYanodine receptor SPRY // 3.1E-26	---	---	This probe set was annotated using the Matching Probes based pipeline to a Entrez Gene identifier using 1 transcripts. // false // Matching Probes // A	NM_029035(11)	AK089767 // gb // 5 // Cross Hyb Matching Probes	7.77945	7.82109	7.71856	8.19219	8.03055	8.0345
1418688_at	1.24143	0.00044982	0.0474003	Calcr	calcitonin receptor	chr6 A1|6 3.8 cM	chr6:3638201-3717192 (-) // 96.14 // qA1	MGI:---	NM_007588	---	12311	NM_007588	NP_031614.1	Mm.4642	Mm.4642	Mm.4642.1	March 2005 (NCBI 34)	full length	O70440 /// Q3UUL9 /// Q60755 /// Q8CAB0	IPR000832 // G-protein coupled receptor family 2 (secretin-like) // 2.9E-120 /// IPR001879 // Hormone receptor, extracellular // 1.5E-28	NP_031614.1 // span:151-173,186-208,269-291,298-320,335-357,378-396,411-433 // numtm:7	GPCRDB_Class_B_Secretin-like // GenMAPP /// GPCRDB_Other // GenMAPP	This probe set was annotated using the Matching Probes based pipeline to a Entrez Gene identifier using 1 transcripts. // false // Matching Probes // A	NM_007588(11)	---	5.90224	5.94361	5.87206	6.19813	6.33302	6.13444
1453009_at	1.24368	0.00023412	0.0299628	Cpm	carboxypeptidase M	chr10 D2	chr10:117196671-117198715 (+) // 93.16 // qD2	MGI:1917824	AK004327	---	70574	XM_125830	XP_125830.4	Mm.339332	Mm.35372	Mm.35372.1	March 2005 (NCBI 34)	full length	Q497S5 /// Q80V42	---	---	---	This probe set was annotated using the Matching Probes based pipeline to a Entrez Gene identifier using 1 transcripts. // false // Matching Probes // A	AK004327(11)	GENSCAN00000044136 // ensembl_prediction // 5 // Cross Hyb Matching Probes	7.87347	7.79026	7.75548	8.16781	8.03711	8.1698
1431057_a_at	1.24659	4.2603e-05	0.00793982	Prss23	protease, serine, 23	chr7 D3	chr7:85446172-85454603 (-) // 95.71 // qD3	MGI:1923703	AK009847	ENSMUSG00000039405	76453	NM_029614	NP_083890.2	Mm.250438	Mm.22345	Mm.22345.3	March 2005 (NCBI 34)	full length	Q544M8 /// Q8BZS4 /// Q8CF39 /// Q9D6X6	IPR001254 // Peptidase S1, chymotrypsin // 7.7E-9	NP_083890.2 // span:5-27 // numtm:1 /// AAH18517.1 // span:5-27 // numtm:1 /// ENSMUSP00000045191 // span:5-27 // numtm:1 /// ENSMUSP00000068643 // span:5-27 // numtm:1	---	This probe set was annotated using the Matching Probes based pipeline to a Entrez Gene identifier using 2 transcripts. // false // Matching Probes // A	BC018517(11),NM_029614(11)	---	9.20584	9.25365	9.109	9.49881	9.50286	9.53246
1425163_at	1.25274	0.00024402	0.0309146	AI661453	expressed sequence AI661453	chr17 C	chr17:45573178-45606998 (+) // 95.66 // qC	MGI:2146908	BC006605	ENSMUSG00000034382	224833	NM_145489	NP_663464.1	Mm.218444	Mm.100154	Mm.100154.1	March 2005 (NCBI 34)	full length	Q8K108 /// Q91Z58	---	---	---	This probe set was annotated using the Matching Probes based pipeline to a Entrez Gene identifier using 2 transcripts. // false // Matching Probes // A	BC029008(11),NM_145489(11)	---	7.75281	7.65244	7.66529	7.91927	8.04085	8.09736
1435571_at	1.2529	0.00029877	0.0356193	A530065I17Rik	RIKEN cDNA A530065I17 gene (A530065I17Rik), mRNA	chr9 A5.2	chr9:45009842-45011778 (+) // 99.33 // qA5.2	MGI:---	BM246392	---	319742	NM_176993	NP_795967.1	Mm.49611	Mm.49611	Mm.49611.1	March 2005 (NCBI 34)	full length	Q3V3F6	---	---	---	This probe set was annotated using the Matching Probes based pipeline to a UniGene identifier using 1 transcripts. // false // Matching Probes // A	AK160276(11)	---	7.0001	6.88441	7.05024	7.23797	7.33882	7.34546
1419061_at	1.25353	0.00022317	0.0289227	Rhod	ras homolog gene family, member D	chr19 A	chr19:4320402-4334180 (-) // 82.18 // qA	MGI:108446	D89821	---	11854	NM_007485	NP_031511.1	Mm.27701	Mm.27701	Mm.27701.1	March 2005 (NCBI 34)	full length	P97348 /// Q99JI5	IPR001806 // Ras GTPase superfamily // 1.1E-78	---	---	This probe set was annotated using the Matching Probes based pipeline to a Entrez Gene identifier using 1 transcripts. // false // Matching Probes // A	D89821(9)	ENSMUSESTT00000070904 // ensembl_est // 2 // Cross Hyb Matching Probes /// NM_007485 // refseq // 8 // Cross Hyb Matching Probes /// ENSMUST00000048197 // ensembl_transcript // 8 // Cross Hyb Matching Probes	6.68081	6.82192	6.67352	7.00771	7.12144	7.03676
1458129_at	1.25405	7.5252e-05	0.0122969	Rora	RAR-related orphan receptor alpha	chr9 C-D|9 36.0 cM	chr9:69417247-69417899 (+) // 97.58 // qC	MGI:104661	BB559501	---	19883	NM_013646	NP_038674.1	Mm.267116	Mm.194694	Mm.194694.1	March 2005 (NCBI 34)	full length	P51448 /// Q3U1P4 /// Q8BRL5 /// Q8C3F5	---	---	Nuclear_Receptors // GenMAPP	This probe set was annotated using the Matching Probes based pipeline to a Entrez Gene identifier using 1 transcripts. // false // Matching Probes // A	AK087905(11)	---	7.16038	7.01555	7.1208	7.4523	7.39884	7.43703
1417654_at	1.25924	0.00043106	0.0461783	Sdc4	syndecan 4	chr2 H3|2 94.0 cM	chr2:164164906-164183829 (-) // 93.37 // qH3	MGI:1349164	BC005679	ENSMUSG00000017009	20971	NM_011521	NP_035651.1	Mm.3815	Mm.3815	Mm.3815.1	March 2005 (NCBI 34)	full length	O35988 /// Q3U5S6 /// Q3UKZ1 /// Q99LM6	IPR001050 // Syndecan // 3.7E-34	NP_035651.1 // span:148-170 // numtm:1 /// ENSMUSP00000017153 // span:148-170 // numtm:1	---	This probe set was annotated using the Matching Probes based pipeline to a Entrez Gene identifier using 2 transcripts. // false // Matching Probes // A	AK149784(11),NM_011521(11)	---	9.81998	9.70706	9.58689	10.0423	9.98675	10.0942
1436329_at	1.26035	0.00029986	0.0356193	Egr3	early growth response 3	chr14 D1	chr14:64726232-64727097 (+) // 96.96 // qD1	MGI:1306780	AV346607	---	13655	NM_018781	NP_061251.1	Mm.103737	Mm.86774	Mm.86774.1	March 2005 (NCBI 34)	full length	P43300 /// Q3ZB14 /// Q3ZB15 /// Q496R7	---	---	---	This probe set was annotated using the Matching Probes based pipeline to a Entrez Gene identifier using 1 transcripts. // false // Matching Probes // A	AK141603(11)	---	8.15993	8.06544	8.13512	8.41977	8.37941	8.57446
1429274_at	1.26612	0.00026144	0.0325725	2310010M24Rik	RIKEN cDNA 2310010M24 gene	chr2 C1.1	chr2:49794999-49956158 (+) // 98.26 // qC1.1	MGI:---	AK009282	ENSMUSG00000026765	71897	NM_027990	NP_082266.1	Mm.41381	Mm.41381	Mm.41381.1	March 2005 (NCBI 34)	full length	Q3UQW5 /// Q9D7F2	---	NP_082266.1 // span:21-43 // numtm:1 /// ENSMUSP00000028103 // span:21-43 // numtm:1	---	This probe set was annotated using the Matching Probes based pipeline to a Entrez Gene identifier using 1 transcripts. // false // Matching Probes // A	NM_027990(11)	---	7.76131	7.90198	7.83386	8.14227	8.27603	8.11177
1425715_at	1.2752	9.33682e-05	0.0146725	Il1f8	interleukin 1 family, member 8	chr2 A3|2 10.3 cM	chr2:24160471-24167668 (+) // 86.46 // qA3	MGI:---	AY071842	ENSMUSG00000026985	69677	XM_130058	XP_130058.2	Mm.45901	Mm.45901	Mm.45901.1	March 2005 (NCBI 34)	full length	Q9D6Z6	IPR000975 // Interleukin-1 // 2.5E-26	---	---	This probe set was annotated using the Matching Probes based pipeline to a Entrez Gene identifier using 1 transcripts. // false // Matching Probes // A	XM_130058(11)	ENSMUSESTT00000044443 // ensembl_est // 6 // Cross Hyb Matching Probes /// GENSCAN00000054523 // ensembl_prediction // 6 // Cross Hyb Matching Probes /// NM_027411 // refseq // 1 // Negative Strand Matching Probes /// ENSMUST00000070847 // ensembl_transcript // 1 // Negative Strand Matching Probes /// GENSCAN00000019038 // ensembl_prediction // 1 // Negative Strand Matching Probes /// ENSMUST0000…	6.4942	6.42896	6.33559	6.75557	6.71704	6.84999
1418175_at	1.27721	0.00014533	0.0215606	Vdr	vitamin D receptor	chr15 F1	chr15:97858593-97912371 (-) // 95.42 // qF1	MGI:103076	AV290079	ENSMUSG00000022479	22337	NM_009504	NP_033530.2	Mm.245084	Mm.44170	Mm.44170.1	March 2005 (NCBI 34)	full length	P48281 /// Q3U0J7 /// Q4FJV8 /// Q922X0							7.5569	7.60018	7.48297	7.80514	7.90535	8.00024
1418487_at	1.27851	4.03135e-06	0.00109529	Ripk4	receptor-interacting serine-threonine kinase 4	chr16 C4	chr16:98125410-98147263 (-) // 98.9 //	MGI:1919638	AF302127	ENSMUSG00000005251	72388	NM_023663	NP_076152.2	Mm.35290	Mm.35290	Mm.35290.1	March 2005 (NCBI 34)	full length	Q3UM04 /// Q9CV04 /// Q9ERK0	IPR002110 // Ankyrin // 6.1E-6 /// IPR002110 // Ankyrin // 2.3E-8 /// IPR002110 // Ankyrin // 1.0E-7 /// IPR002110 // Ankyrin // 7.1E-9 /// IPR002110 // Ankyrin // 2.0E-6 /// IPR002110 // Ankyrin // 3.3E-10 /// IPR002110 // Ankyrin // 3.1E-6 /// IPR002110 // Ankyrin // 1.3E-9 /// IPR002110 // Ankyrin // 2.4E-6 /// IPR002110 // Ankyrin // 8.5E-8 /// IPR000719 // Protein kinase // 3.1E-59	---	---	This probe set was annotated using the Matching Probes based pipeline to a Entrez Gene identifier using 2 transcripts. // false // Matching Probes // A	AK077233(11),NM_023663(11)	---	5.94804	6.03546	5.92763	6.29143	6.36418	6.33059
1451798_at	1.28379	1.79669e-05	0.00380434	Il1rn	interleukin 1 receptor antagonist	chr2 A3|2 10.0 cM	chr2:24352666-24358794 (+) // 97.08 // qA3	MGI:96547	M57525	ENSMUSG00000026981	16181	NM_031167	NP_112444.1	Mm.882	Mm.882	Mm.882.2	March 2005 (NCBI 34)	full length	P25085 /// Q3TBV5 /// Q542C7 /// Q542W1 /// Q8CGA1	IPR000975 // Interleukin-1 // 6.1E-73 /// IPR000975 // Interleukin-1 // 6.1E-73	---	---	This probe set was annotated using the Matching Probes based pipeline to a Entrez Gene identifier using 4 transcripts. // false // Matching Probes // A	AK154601(11),AK171037(11),M64404(11),NM_031167(10)	---	5.86752	5.92361	6.00098	6.31767	6.26403	6.30331
1438157_s_at	1.29246	0.00023581	0.0300431	Nfkbia	nuclear factor of kappa light chain gene enhancer in B-cells inhibitor, alpha	chr12 C1-C3	chr12:53415900-53416199 (-) // 92.52 // qC1	MGI:104741	BB096843	ENSMUSG00000021025	18035	NM_010907	NP_035037.1	Mm.170515	Mm.179920	Mm.179920.1	March 2005 (NCBI 34)	full length	Q3U9W9 /// Q3UB40 /// Q9Z1E3	IPR002110 // Ankyrin // 2.9E-9 /// IPR002110 // Ankyrin // 2.1E-10 /// IPR002110 // Ankyrin // 7.2E-4 /// IPR002110 // Ankyrin // 9.2 /// IPR002110 // Ankyrin // 1.6E-7 /// IPR002110 // Ankyrin // 2.0E-9	---	Apoptosis // GenMAPP /// Apoptosis_GenMAPP // GenMAPP /// Apoptosis_KEGG // GenMAPP	This probe set was annotated using the Matching Probes based pipeline to a Entrez Gene identifier using 2 transcripts. // false // Matching Probes // A	AK161622(11),NM_010907(11)	---	10.2273	10.2674	10.2939	10.7798	10.5765	10.5543
1449281_at	1.29368	0.00042364	0.0457955	Nrtn	neurturin	chr17 C|17 32.8 cM	chr17:54962515-54968883 (-) // 86.31 // qD	MGI:108417	NM_008738	ENSMUSG00000039481	18188	NM_008738	NP_032764.1	Mm.8074	Mm.8074	Mm.8074.1	March 2005 (NCBI 34)	full length	P97463	IPR001839 // Transforming growth factor beta // 2.0E-38	NP_032764.1 // span:7-29 // numtm:1 /// AAH57993.1 // span:7-29 // numtm:1 /// ENSMUSP00000046512 // span:7-29 // numtm:1	---	This probe set was annotated using the Matching Probes based pipeline to a Entrez Gene identifier using 2 transcripts. // false // Matching Probes // A	BC057993(11),NM_008738(11)	ENSMUSESTT00000071780 // ensembl_est // 1 // Cross Hyb Matching Probes /// GENSCAN00000068446 // ensembl_prediction // 6 // Cross Hyb Matching Probes	8.4584	8.32709	8.20104	8.63381	8.66438	8.81446
1434832_at	1.29835	0.00039492	0.0434426	Foxo3a	forkhead box O3a	chr10 B2|10 30.0 cM	chr10:41992506-41995876 (-) // 96.9 // qB2	MGI:1890081	BB364488	---	56484	NM_019740	NP_062714.1	Mm.338613	Mm.4948	Mm.4948.2	March 2005 (NCBI 34)	full length	Q3TX10 /// Q9WVH4							9.11767	8.96573	8.86753	9.47676	9.2974	9.31848
1426236_a_at	1.30051	0.00033873	0.0384816	Glul	glutamate-ammonia ligase (glutamine synthetase)	---	chr1:153860694-153870457 (+) // 93.88 // qG3 /// chr11:19672244-19673584 (+) // 43.81 // qA3.1	MGI:95739	AI391218	ENSMUSG00000026473	14645	NM_008131	NP_032157.2	Mm.210745	Mm.2338	Mm.2338.2	March 2005 (NCBI 34)	full length	P15105 /// Q3TRK7 /// Q8C4V7 /// Q91VC6	IPR008146 // Glutamine synthetase, catalytic domain // 1.3E-96 /// IPR008147 // Glutamine synthetase, beta-Grasp domain // 1.3E-34 /// IPR008147 // Glutamine synthetase, beta-Grasp domain // 5.8E-35 /// IPR008146 // Glutamine synthetase, catalytic domain // 7.1E-107 /// IPR008146 // Glutamine synthetase, catalytic domain // 1.8E-106	---	Glutamate metabolism // KEGG /// Peptidoglycan biosynthesis // KEGG /// Nitrogen metabolism // KEGG /// Two-component system - General // KEGG	This probe set was annotated using the Matching Probes based pipeline to a Entrez Gene identifier using 2 transcripts. // false // Matching Probes // A	NM_008131(10),X16314(11)	---	12.1992	12.1781	12.1686	12.6807	12.394	12.62
1441150_x_at	1.3062	9.01331e-05	0.0142635	---	Transcribed locus	---	---	MGI:---	BB829165	---	---	---	---	Mm.325244	Mm.215901	Mm.215901.1	March 2005 (NCBI 34)	est	---	---	---	---	This probe set was annotated using the Accession mapped clusters based pipeline to a UniGene identifier using 3 transcripts. // false // Accession mapped clusters // E	BB832086,BB834375,BB829165	BC071209 // gb // 1 // Cross Hyb Matching Probes /// AK007371 // gb // 1 // Cross Hyb Matching Probes /// AK081500 // gb // 3 // Cross Hyb Matching Probes /// AK139758 // gb // 2 // Cross Hyb Matching Probes /// ENSMUST00000081529 // ensembl_transcript // 9 // Negative Strand Matching Probes /// AK021199 // gb // 7 // Negative Strand Matching Probes /// AK045536 // gb // 6 // Negative Strand Matc…	8.4743	8.58436	8.48378	8.90043	8.80008	9.00973
1451527_at	1.30654	3.40426e-05	0.00656134	Pcolce2	procollagen C-endopeptidase enhancer 2	chr9 E3.3	chr9:95283456-95341379 (+) // 99.84 // qE3.3	MGI:1923727	AF352788	ENSMUSG00000015354	76477	NM_029620	NP_083896.1	Mm.46016	Mm.46016	Mm.46016.1	March 2005 (NCBI 34)	full length	Q3V1K6 /// Q8R4W6	IPR000859 // CUB // 1.8E-42 /// IPR000859 // CUB // 1.5E-41	---	---	This probe set was annotated using the Matching Probes based pipeline to a Entrez Gene identifier using 3 transcripts. // false // Matching Probes // A	AK132395(11),BC051174(11),NM_029620(11)	GENSCAN00000047763 // ensembl_prediction // 6 // Cross Hyb Matching Probes	6.44245	6.30603	6.27748	6.70764	6.68555	6.80168
1416773_at	1.31168	0.00011795	0.0181565	Wee1	wee 1 homolog (S. pombe)	chr7 E3	chr7:106037334-106058557 (+) // 96.76 // qE3	MGI:---	NM_009516	---	22390	NM_009516	NP_033542.2	Mm.287173	Mm.8108	Mm.8108.1	March 2005 (NCBI 34)	full length	P47810	IPR000719 // Protein kinase // 7.6E-73	---	Cell_Cycle_KEGG // GenMAPP /// G1_to_S_cell_cycle_Reactome // GenMAPP	This probe set was annotated using the Matching Probes based pipeline to a Entrez Gene identifier using 1 transcripts. // false // Matching Probes // A	NM_009516(10)	---	8.94541	8.79576	8.7408	9.23261	9.29977	9.13551
1420822_s_at	1.31491	0.00012726	0.0193253	Sgpp1	sphingosine-1-phosphate phosphatase 1	chr12 C3	chr12:73672719-73694133 (-) // 89.42 // qC3	MGI:---	NM_030750	ENSMUSG00000021054	81535	NM_030750	NP_109675.1	Mm.280199	Mm.67837	Mm.67837.1	March 2005 (NCBI 34)	full length	Q3U4P6 /// Q3UDY2 /// Q9JI99	IPR000326 // PA-phosphatase related phosphoesterase // 4.2E-18	NP_109675.1 // span:120-142,147-164,218-240,245-267,279-298,346-368,407-429 // numtm:7 /// ENSMUSP00000021450 // span:120-142,147-164,218-240,245-267,279-298,346-368,407-429 // numtm:7	---	This probe set was annotated using the Matching Probes based pipeline to a Entrez Gene identifier using 1 transcripts. // false // Matching Probes // A	NM_030750(11)	AK200409 // gb // 4 // Negative Strand Matching Probes	8.87947	8.71188	8.78144	9.07007	9.21275	9.28654
1417700_at	1.31966	4.13089e-06	0.00110897	Rab38	Rab38, member of RAS oncogene family	chr7 D3|7 46.0 cM	chr7:84367336-84428636 (+) // 99.62 // qD3	MGI:---	NM_028238	ENSMUSG00000030559	72433	NM_028238	NP_082514.4	Mm.276669	Mm.17985	Mm.17985.1	March 2005 (NCBI 34)	full length	Q5FW76 /// Q8QZZ8	IPR001806 // Ras GTPase superfamily // 7.3E-49	---	---	This probe set was annotated using the Matching Probes based pipeline to a Entrez Gene identifier using 1 transcripts. // false // Matching Probes // A	NM_028238(11)	AK193447 // gb // 2 // Cross Hyb Matching Probes	8.63191	8.64209	8.5045	8.93893	9.02947	9.02226
1457700_at	1.32003	0.0002057	0.0275288	4732474A20Rik	RIKEN cDNA 4732474A20 gene	chr17 A3.3	chr17:30691486-30692215 (+) // 96.88 // qB1	MGI:---	BB150687	ENSMUSG00000061126	320997	NM_177307	NP_796281.1	Mm.130900	Mm.130900	Mm.130900.1	March 2005 (NCBI 34)	full length	Q8BGU0	IPR001128 // Cytochrome P450 // 1.0E-126	NP_796281.1 // span:18-40,93-115 // numtm:2 /// ENSMUSP00000003413 // span:18-40,93-115 // numtm:2	---	This probe set was annotated using the Matching Probes based pipeline to a Entrez Gene identifier using 1 transcripts. // false // Matching Probes // A	NM_177307(11)	---	6.4056	6.338	6.13558	6.6064	6.72969	6.75649
1441891_x_at	1.32124	0.00022531	0.0291164	Elovl7	ELOVL family member 7, elongation of long chain fatty acids (yeast)	chr13 D2.1	chr13:105412473-105412758 (+) // 95.1 // qD2.2	MGI:---	BB338945	ENSMUSG00000021696	74559	NM_029001	NP_083277.2	Mm.286127	Mm.180210	Mm.180210.1	March 2005 (NCBI 34)	full length	Q8BX38 /// Q8BYY8 /// Q9D2Y9	IPR002076 // GNS1/SUR4 membrane protein // 8.6E-16 /// IPR002076 // GNS1/SUR4 membrane protein // 8.6E-16	NP_083277.2 // span:29-51,72-94,114-136,143-162,172-194,207-226,236-258 // numtm:7 /// AAH05602.1 // span:29-51,72-94,114-136,143-162,172-194,207-226,236-258 // numtm:7 /// ENSMUSP00000022207 // span:28-50,71-93,116-138,145-164,174-196,209-228,238-260 // numtm:7	---	This probe set was annotated using the Genome Target Overlap based pipeline to a Entrez Gene identifier using 1 transcripts. // false // Genome Target Overlap // B	NM_029001	---	8.00564	7.8369	7.97165	8.31848	8.48349	8.22957
1420467_at	1.32261	0.00033326	0.038245	Psors1c2	psoriasis susceptibility 1 candidate 2 (human)	chr17 B1	chr17:33635703-33636452 (+) // 95.17 // qB1	MGI:---	NM_020576	ENSMUSG00000024409	57390	NM_020576	NP_065601.1	Mm.34201	Mm.34201	Mm.34201.1	March 2005 (NCBI 34)	full length	Q3UUY0 /// Q80ZC9 /// Q9TNN6	---	---	---	This probe set was annotated using the Matching Probes based pipeline to a Entrez Gene identifier using 1 transcripts. // false // Matching Probes // A	NM_020576(11)	ENSMUSESTT00000071223 // ensembl_est // 5 // Cross Hyb Matching Probes /// GENSCAN00000033042 // ensembl_prediction // 1 // Cross Hyb Matching Probes	7.21911	6.95136	7.22684	7.45669	7.58511	7.57733
1441214_at	1.32351	2.04056e-05	0.00418325	Exph5	exophilin 5	chr9 A5.3	chr9:53359182-53359849 (+) // 99.7 // qA5.3	MGI:2443248	BQ176550	---	320051	NM_176846	NP_789816.1	Mm.277540	Mm.108598	Mm.108598.1	March 2005 (NCBI 34)	full length	Q3UNV5 /// Q6A034 /// Q812E3	---	---	---	This probe set was annotated using the Matching Probes based pipeline to a Entrez Gene identifier using 1 transcripts. // false // Matching Probes // A	AK053249(11)	---	6.52475	6.61689	6.47239	6.89266	6.90611	7.04003
1452101_at	1.32785	1.747e-05	0.00371641	Blmh	bleomycin hydrolase	chr11 B5	chr11:77027332-77068958 (+) // 96.6 // qB5	MGI:1345186	BB215260	ENSMUSG00000020840	104184	NM_178645	NP_848760.1	Mm.22876	Mm.22876	Mm.22876.1	March 2005 (NCBI 34)	full length	Q3TJR8 /// Q8R016	IPR004134 // Peptidase C1B, bleomycin hydrolases // 1.0E-126	---	---	This probe set was annotated using the Matching Probes based pipeline to a Entrez Gene identifier using 2 transcripts. // false // Matching Probes // A	BC027362(11),NM_178645(11)	ENSMUSESTT00000063183 // ensembl_est // 2 // Cross Hyb Matching Probes /// ENSMUSESTT00000063184 // ensembl_est // 4 // Cross Hyb Matching Probes /// GENSCAN00000058115 // ensembl_prediction // 6 // Cross Hyb Matching Probes /// AK029274 // gb // 2 // Cross Hyb Matching Probes	9.03795	8.94303	8.84197	9.41125	9.3286	9.32204
1417777_at	1.32795	0.00017992	0.0246437	Ltb4dh	leukotriene B4 12-hydroxydehydrogenase	chr4 C1	chr4:59007905-59026248 (-) // 89.31 // qB3	MGI:1914353	BC014865	ENSMUSG00000028378	67103	NM_025968	NP_080244.1	Mm.34497	Mm.34497	Mm.34497.1	March 2005 (NCBI 34)	full length	Q3TKT6 /// Q4FJY5 /// Q91YR9	IPR002085 // Zinc-containing alcohol dehydrogenase superfamily // 3.2E-35 /// IPR002085 // Zinc-containing alcohol dehydrogenase superfamily // 1.6E-37	---	---	This probe set was annotated using the Matching Probes based pipeline to a Entrez Gene identifier using 2 transcripts. // false // Matching Probes // A	BC014865(11),NM_025968(11)	ENSMUSESTT00000062047 // ensembl_est // 6 // Cross Hyb Matching Probes /// ENSMUSESTT00000062048 // ensembl_est // 2 // Cross Hyb Matching Probes /// GENSCAN00000077342 // ensembl_prediction // 8 // Cross Hyb Matching Probes	8.56444	8.62713	8.45855	8.81048	9.00049	9.07843
1441909_s_at	1.32798	0.00017887	0.0245955	9530066K23Rik	RIKEN cDNA 9530066K23 gene	chr11 B1.1	chr11:46105248-46105522 (-) // 97.44 // qB1.1	MGI:---	AV235983	ENSMUSG00000020411	214112	NM_172524	NP_766112.1	Mm.225253	Mm.140951	Mm.140951.1	March 2005 (NCBI 34)	full length	Q8BZF2	IPR008521 // Protein of unknown function DUF803 // 1.0E-126	NP_766112.1 // span:56-78,126-148,155-177,197-219,226-248,263-285,292-314,324-346 // numtm:8 /// ENSMUSP00000020679 // span:56-78,126-148,155-177,197-219,226-248,263-285,292-314,324-346 // numtm:8	---	This probe set was annotated using the Matching Probes based pipeline to a Entrez Gene identifier using 1 transcripts. // false // Matching Probes // A	NM_172524(11)	---	5.73512	5.57879	5.61897	6.06463	6.1878	5.91981
1428942_at	1.32914	9.45626e-07	0.00033319	Mt2	metallothionein 2	chr8 C5|8 45.0 cM	chr8:92761825-92762608 (+) // 93.29 // qC5	MGI:97172	AA796766	ENSMUSG00000031762	17750	NM_008630	NP_032656.1	Mm.147226	Mm.142740	Mm.142740.1	March 2005 (NCBI 34)	full length	P02798	IPR003019 // Metallothionein superfamily // 8.8E-18 /// IPR003019 // Metallothionein superfamily // 0.091 /// IPR003019 // Metallothionein superfamily // 8.6E-10	---	---	This probe set was annotated using the Matching Probes based pipeline to a Entrez Gene identifier using 2 transcripts. // false // Matching Probes // A	BC031758(10),NM_008630(11)	AK046375 // gb // 8 // Negative Strand Matching Probes	11.9996	12.1327	12.0496	12.4416	12.4815	12.502
1417680_at	1.32997	0.00019117	0.0260476	Kcna5	potassium voltage-gated channel, shaker-related subfamily, member 5	chr6 F3|6 61.0 cM	chr6:126555348-126558236 (-) // 96.91 // qF3	MGI:---	NM_008419	---	16493	NM_145983	NP_666095.1	Mm.222831	Mm.1241	Mm.1241.1	March 2005 (NCBI 34)	full length	Q61762 /// Q9Z1R6	IPR003131 // K+ channel tetramerisation // 9.4E-47 /// IPR005821 // Ion transport protein // 9.5E-49	NP_666095.1 // span:238-260,423-445,484-506 // numtm:3	---	This probe set was annotated using the Matching Probes based pipeline to a Entrez Gene identifier using 1 transcripts. // false // Matching Probes // A	NM_145983(11)	---	7.24065	7.48589	7.38683	7.88366	7.69044	7.78512
1421016_at	1.33015	0.00043564	0.0464482	Ighmbp2	immunoglobulin mu binding protein 2	chr19 A|19 0.0 cM	chr19:3154536-3177770 (-) // 87.82 // qA	MGI:99954	AW259474	ENSMUSG00000024831	20589	NM_009212	NP_033238.1	Mm.3179	Mm.3179	Mm.3179.1	March 2005 (NCBI 34)	full length	P40694	IPR001374 // Single-stranded nucleic acid binding R3H // 9.9E-18 /// IPR001374 // Single-stranded nucleic acid binding R3H // 9.9E-18	---	---	This probe set was annotated using the Matching Probes based pipeline to a Entrez Gene identifier using 2 transcripts. // false // Matching Probes // A	BC060085(11),NM_009212(11)	ENSMUSESTT00000046438 // ensembl_est // 2 // Cross Hyb Matching Probes /// AK186570 // gb // 1 // Cross Hyb Matching Probes	6.58066	6.2861	6.24356	6.86889	6.7511	6.73676
1426873_s_at	1.33328	0.00021122	0.0279432	Jup	junction plakoglobin	chr11 D|11 60.0 cM	chr11:100479657-100495807 (-) // 95.52 // qD	MGI:96650	BI525123	ENSMUSG00000001552	16480	NM_010593	NP_034723.1	Mm.299774	Mm.21990	Mm.21990.1	March 2005 (NCBI 34)	full length	Q02257	IPR000225 // Armadillo // 4.5E-6 /// IPR000225 // Armadillo // 5.1E-10 /// IPR000225 // Armadillo // 3.9E-12 /// IPR000225 // Armadillo // 5.3E-9	---	---	This probe set was annotated using the Matching Probes based pipeline to a Entrez Gene identifier using 2 transcripts. // false // Matching Probes // A	AK086401(10),NM_010593(11)	---	9.84716	9.75431	9.52533	10.0669	10.1388	10.1777
1425893_a_at	1.33519	0.00017768	0.0245609	Fhit	fragile histidine triad gene	chr14 A2|14 1.75 cM	chr14_random:4061369-4381624 (+) // 66.98 // /// chr14:7365981-8977684 (-) // 100.0 // qA1	MGI:1277947	AF055573	---	14198	NM_010210	NP_034340.1	Mm.12929	Mm.12929	Mm.12929.2	March 2005 (NCBI 34)	full length	O89106	IPR001310 // Histidine triad (HIT) protein // 8.4E-46	---	Purine metabolism // KEGG	This probe set was annotated using the Matching Probes based pipeline to a Entrez Gene identifier using 2 transcripts. // false // Matching Probes // A	BC012662(11),NM_010210(9)	ENSMUSESTT00000070698 // ensembl_est // 8 // Cross Hyb Matching Probes /// ENSMUSESTT00000070699 // ensembl_est // 8 // Cross Hyb Matching Probes /// GENSCAN00000002294 // ensembl_prediction // 2 // Cross Hyb Matching Probes /// GENSCAN00000002299 // ensembl_prediction // 1 // Cross Hyb Matching Probes /// GENSCAN00000032868 // ensembl_prediction // 1 // Cross Hyb Matching Probes /// ENSMUST00000…	7.20994	7.19365	6.99539	7.61033	7.41869	7.63278
1434496_at	1.33535	0.00030822	0.0360659	Plk3	polo-like kinase 3 (Drosophila)	chr4 D1	chr4:116505093-116505835 (-) // 94.32 // qD2.1	MGI:---	BM947855	ENSMUSG00000028680	12795	NM_013807	NP_038835.1	Mm.259022	Mm.69521	Mm.69521.1	March 2005 (NCBI 34)	full length	Q3U0L5 /// Q60806 /// Q6P571 /// Q8K0J7			--- // KEGG /// Calcium signaling pathway // KEGG /// Cytokine-cytokine receptor interaction // KEGG /// Phosphatidylinositol signaling system // KEGG /// Apoptosis // KEGG /// Wnt signaling pathway // KEGG /// Dorso-ventral axis formation // KEGG /// Hedgehog signaling pathway // KEGG /// TGF-beta signaling pathway // KEGG /// Axon guidance // KEGG /// Focal adhesion // KEGG /// Adherens junctio…
1451596_a_at	1.33607	1.61752e-05	0.00357606	Sphk1	sphingosine kinase 1	chr11 E2	chr11:116643865-116645713 (+) // 91.49 // qE2	MGI:1316649	AF068749	ENSMUSG00000061878	20698	NM_011451 /// NM_025367	NP_035581.1 /// NP_079643.2	Mm.20944	Mm.20944	Mm.20944.1	March 2005 (NCBI 34)	full length	O88885 /// O88886 /// Q3U2E3 /// Q3UWJ7 /// Q8CI15 /// Q91ZN3	IPR001206 // Diacylglycerol kinase, catalytic domain // 2.2E-12 /// IPR001206 // Diacylglycerol kinase, catalytic domain // 2.2E-12 /// IPR001206 // Diacylglycerol kinase, catalytic domain // 2.2E-12	---	S1P_Signaling // GenMAPP	This probe set was annotated using the Matching Probes based pipeline to a Entrez Gene identifier using 5 transcripts. // false // Matching Probes // A	AF068748(11),BC011432(11),BC037710(11),NM_011451(11),NM_025367(11)	GENSCAN00000028183 // ensembl_prediction // 7 // Cross Hyb Matching Probes /// ENSMUST00000063396 // ensembl_transcript // 7 // Cross Hyb Matching Probes /// AK216707 // gb // 4 // Cross Hyb Matching Probes	7.84749	7.82844	7.75523	8.34433	8.18476	8.16772
1427932_s_at	1.34319	9.33682e-05	0.0146725	1200003I10Rik /// 1200016E24Rik /// A130040M12Rik /// E430024C06Rik /// LOC433071 /// LOC546178 /// LOC547372	RIKEN cDNA 1200003I10 gene /// RIKEN cDNA 1200016E24 gene /// RIKEN cDNA A130040M12 gene /// RIKEN cDNA E430024C06 gene /// hypothetical gene supported by AK004796; BC040222 /// similar to LRRGT00049 /// similar to LRRGT00049	chr17 A3.2	---	MGI:2442039 /// 2442039 /// 2442039 /// 2442039 /// 2442039 /// 2442039 /// 2442039	BI076834	---	319202 /// 319269 /// 319443 /// 433071 /// 546178 /// 547372 /// 71719	XM_488801 /// XM_620813 /// XM_622889	XP_488801.1 /// XP_620813.1 /// XP_622889.1	Mm.332931	Mm.216195	Mm.216195.1	March 2005 (NCBI 34)	---	---	---	XP_488801.1 // span:64-81 // numtm:1 /// XP_622889.1 // span:81-98 // numtm:1 /// XP_620813.1 // span:81-98 // numtm:1	---	This probe set was annotated using the Matching Probes based pipeline to a Entrez Gene identifier using 10 transcripts. // true // Matching Probes // A	XM_488801(11),XM_622889(11),XM_620813(11),AF486451(11),AY940476(11),AY940477(11),BC037157(10),BC042477(11),BC057675(10),AK004571(11),AK037717(11),AK075710(9),AK144717(9),AK149382(11)		11.469	11.4557	11.2608	11.9381	11.7494	11.7865
1429413_at	1.35135	0.00021909	0.0285579	Cpm	carboxypeptidase M	chr10 D2	chr10:117170987-117196568 (+) // 90.69 // qD2	MGI:---	AK017670	ENSMUSG00000020183	70574	XM_125830	XP_125830.4	Mm.339332	Mm.41748	Mm.41748.1	March 2005 (NCBI 34)	full length	Q497S5 /// Q80V42	IPR008575 // Peptidase M14B // 4.8E-61 /// IPR000834 // Peptidase M14, carboxypeptidase A // 1.9E-59 /// IPR008575 // Peptidase M14B // 4.8E-61 /// IPR000834 // Peptidase M14, carboxypeptidase A // 3.0E-61	---	---	This probe set was annotated using the Matching Probes based pipeline to a Entrez Gene identifier using 1 transcripts. // false // Matching Probes // A	XM_125830(11)	---	8.84066	8.74812	8.49978	9.13869	9.209	9.05574
1454783_at	1.35531	0.00027095	0.0332064	Il13ra1	interleukin 13 receptor, alpha 1	chrX A3.1|X 12.5 cM	chrX:30930117-30931025 (+) // 94.94 // qA3.1	MGI:---	BI081033	ENSMUSG00000017057	16164	NM_133990	NP_598751.3	Mm.24208	Mm.24208	Mm.24208.2	March 2005 (NCBI 34)	full length	O09030 /// Q3UPQ9 /// Q8BNM4 /// Q8C1Z3 /// Q8VDP7	---	NP_598751.3 // span:342-364 // numtm:1 /// ENSMUSP00000033418 // span:342-364 // numtm:1	---	This probe set was annotated using the Matching Probes based pipeline to a Entrez Gene identifier using 1 transcripts. // false // Matching Probes // A	NM_133990(11)	---	6.81769	6.59617	6.74472	7.1774	7.31607	6.99264
1416592_at	1.35619	4.8874e-05	0.00867821	Glrx1	glutaredoxin 1 (thioltransferase)	chr13 C1|13 44.0 cM	chr13:72851510-72861751 (+) // 91.56 // qC1 /// chr13:72862159-72862668 (+) // 35.79 // qC1	MGI:---	AF276917	ENSMUSG00000021591	93692	NM_053108	NP_444338.2	Mm.25844	Mm.29728	Mm.29728.1	March 2005 (NCBI 34)	full length	Q3U6L3 /// Q9D6F8 /// Q9QUH0	IPR002109 // Glutaredoxin // 1.8E-32	---	---	This probe set was annotated using the Matching Probes based pipeline to a Entrez Gene identifier using 1 transcripts. // false // Matching Probes // A	NM_053108(9)	---	8.86311	8.82171	8.67363	9.09973	9.29086	9.2982
1437145_s_at	1.35622	0.00046779	0.0488228	2310002J15Rik	RIKEN cDNA 2310002J15 gene	chr2 A3	chr2:25246129-25246393 (-) // 88.0 // qA3	MGI:---	AV074000	ENSMUSG00000036731	67859	NM_026415	NP_080691.1	Mm.46431	Mm.46431	Mm.46431.2	March 2005 (NCBI 34)	full length	Q9D1E4 /// Q9D7M7	---	---	---	This probe set was annotated using the Matching Probes based pipeline to a Entrez Gene identifier using 1 transcripts. // false // Matching Probes // A	NM_026415(11)	---	9.9931	9.69304	9.81036	10.0878	10.3073	10.4318
1450119_at	1.3578	4.04629e-05	0.00757226	Dst	dystonin	chr1 B|1 16.5 cM	chr1:34383555-34407128 (+) // 99.81 // qB	MGI:104627	NM_010081	ENSMUSG00000026131	13518	NM_010081 /// NM_133833 /// NM_134448	NP_034211.1 /// NP_598594.1 /// NP_604443.1	Mm.336625	Mm.25326	Mm.25326.1	March 2005 (NCBI 34)	full length	Q60824 /// Q6ZQ59 /// Q80VL5 /// Q91ZU6 /// Q91ZU8	IPR001101 // Plectin repeat // 1.0E-16 /// IPR001101 // Plectin repeat // 3.5E-23 /// IPR001101 // Plectin repeat // 8.0E-19 /// IPR001101 // Plectin repeat // 1.3E-21 /// IPR002017 // Spectrin repeat // 1.0E-6 /// IPR002017 // Spectrin repeat // 0.0082 /// IPR000533 // Tropomyosin // 0.0017 /// IPR001101 // Plectin repeat // 9.1E-17 /// IPR001101 // Plectin repeat // 3.5E-23 /// IPR001101 // Ple…
1449731_s_at	1.35961	7.784e-05	0.0125381	Nfkbia	nuclear factor of kappa light chain gene enhancer in B-cells inhibitor, alpha	chr12 C1-C3	chr12:53415449-53415868 (-) // 95.88 // qC1	MGI:104741	AI462015	---	18035	NM_010907	NP_035037.1	Mm.170515	Mm.203821	Mm.203821.1	March 2005 (NCBI 34)	full length	Q3U9W9 /// Q3UB40 /// Q9Z1E3	IPR002110 // Ankyrin // 2.1E-10 /// IPR002110 // Ankyrin // 2.0E-9 /// IPR002110 // Ankyrin // 7.2E-4 /// IPR002110 // Ankyrin // 1.6E-7 /// IPR002110 // Ankyrin // 9.2	---	Apoptosis // GenMAPP /// Apoptosis_GenMAPP // GenMAPP /// Apoptosis_KEGG // GenMAPP	This probe set was annotated using the Matching Probes based pipeline to a Entrez Gene identifier using 1 transcripts. // false // Matching Probes // A	AK161622(11)	ENSMUST00000021413 // ensembl_transcript // 7 // Cross Hyb Matching Probes	10.537	10.4664	10.5133	11.012	10.7786	11.0674
1450850_at	1.35984	2.3143e-05	0.004608	Vil2	villin 2	chr17 A1	chr17:6277950-6322667 (-) // 97.85 // qA1	MGI:98931	BM119387	ENSMUSG00000052397	22350	NM_009510	NP_033536.1	Mm.277812	Mm.4551	Mm.4551.1	March 2005 (NCBI 34)	full length	P26040 /// Q3TCP5 /// Q3UL48 /// Q3UXR4 /// Q4KML7 /// Q8CBU4	IPR000798 // Ezrin/radixin/moesin ERM // 1.0E-126 /// IPR000299 // Band 4.1 // 1.0E-126 /// IPR000299 // Band 4.1 // 9.6E-28 /// IPR000798 // Ezrin/radixin/moesin ERM // 1.0E-126 /// IPR000798 // Ezrin/radixin/moesin ERM // 1.0E-126 /// IPR000299 // Band 4.1 // 1.0E-126 /// IPR000798 // Ezrin/radixin/moesin ERM // 1.0E-126 /// IPR000299 // Band 4.1 // 1.0E-126	---	---	This probe set was annotated using the Matching Probes based pipeline to a Entrez Gene identifier using 2 transcripts. // false // Matching Probes // A	AK035271(11),NM_009510(11)	AK207113 // gb // 3 // Cross Hyb Matching Probes /// ENSMUSESTT00000052723 // ensembl_est // 10 // Negative Strand Matching Probes	9.7779	9.81428	9.63719	10.2694	10.2166	10.0854
1418832_at	1.35995	3.78748e-05	0.00714725	Pkp3	plakophilin 3	chr7 F5	chr7:137496995-137507773 (+) // 98.72 // qF5	MGI:---	AW475993	ENSMUSG00000054065	56460	NM_019762	NP_062736.1	Mm.350037	Mm.29603	Mm.29603.1	March 2005 (NCBI 34)	full length	Q3KQL7 /// Q9QY23	IPR000225 // Armadillo // 3.7E-7 /// IPR000225 // Armadillo // 1.7E-7 /// IPR000225 // Armadillo // 3.7E-7 /// IPR000225 // Armadillo // 1.7E-7	---	---	This probe set was annotated using the Matching Probes based pipeline to a Entrez Gene identifier using 1 transcripts. // false // Matching Probes // A	NM_019762(11)	ENSMUSESTT00000065058 // ensembl_est // 8 // Cross Hyb Matching Probes /// ENSMUSESTT00000065059 // ensembl_est // 3 // Cross Hyb Matching Probes /// AK154376 // gb // 8 // Cross Hyb Matching Probes	7.23076	7.1244	6.95074	7.54251	7.51076	7.59495
1433610_at	1.36223	2.30434e-05	0.004608	AA986860	expressed sequence AA986860	chr1 E4	chr1:130647506-130648704 (+) // 95.61 // qE4	MGI:2138143	BB522283	ENSMUSG00000042510	212439	NM_177604	NP_808272.1	Mm.268547	Mm.136207	Mm.136207.1	March 2005 (NCBI 34)	full length	Q4FZK7 /// Q8BHU5 /// Q8BI29	---	---	---	This probe set was annotated using the Matching Probes based pipeline to a Entrez Gene identifier using 3 transcripts. // false // Matching Probes // A	AK028957(11),AK053179(9),NM_177604(11)	---	5.24637	5.1726	4.99391	5.54573	5.64434	5.57238
1431681_at	1.36528	0.00034267	0.0387332	1200016C12Rik	RIKEN cDNA 1200016C12 gene	chr7 B3	chr7:39967583-39972090 (+) // 96.95 // qB3	MGI:---	AK004807	---	101533	NM_028660	NP_082936.1	Mm.19942	Mm.159074	Mm.159074.1	March 2005 (NCBI 34)	full length	Q9DBQ8	IPR001254 // Peptidase S1, chymotrypsin // 3.9E-77	---	---	This probe set was annotated using the Matching Probes based pipeline to a Entrez Gene identifier using 1 transcripts. // false // Matching Probes // A	NM_028660(11)	GENSCAN00000075366 // ensembl_prediction // 2 // Cross Hyb Matching Probes /// ENSMUST00000005891 // ensembl_transcript // 3 // Cross Hyb Matching Probes /// BC109327 // gb // 3 // Cross Hyb Matching Probes	6.59454	6.36641	6.44907	6.70864	7.08064	6.98
1457102_at	1.36716	3.6332e-06	0.00099915	A030001D16Rik	RIKEN cDNA A030001D16 gene	---	chr18:68734012-68734740 (+) // 98.11 // qE2	MGI:3027004	BB149729	---	399638	---	---	Mm.95774	Mm.95774	Mm.95774.1	March 2005 (NCBI 34)	---	---	---	---	---	This probe set was annotated using the Matching Probes based pipeline to a Entrez Gene identifier using 1 transcripts. // false // Matching Probes // A	AK037146(11)	ENSMUST00000070538 // ensembl_transcript // 1 // Cross Hyb Matching Probes /// AK013690 // gb // 1 // Cross Hyb Matching Probes	6.16324	6.2407	6.09263	6.71095	6.5887	6.56213
1429313_at	1.37051	0.00019216	0.0261044	Ror1	receptor tyrosine kinase-like orphan receptor 1	chr4 49.6 cM	chr4:99818258-99821245 (+) // 96.21 // qC6	MGI:1347520	AK012979	---	26563	NM_013845	NP_038873.2	Mm.57252	Mm.30207	Mm.30207.1	March 2005 (NCBI 34)	full length	Q501P6 /// Q8BG10 /// Q8BNP9 /// Q9Z139	---	---	---	This probe set was annotated using the Matching Probes based pipeline to a Entrez Gene identifier using 1 transcripts. // false // Matching Probes // A	AK012979(9)	---	7.69451	7.53733	7.36018	7.94052	8.12454	7.90275
1451774_at	1.3714	0.00027035	0.0332064	LOC435285	similar to keratin associated protein 4-10; keratin associated protein 4.10	chr11 D	chr11:99959672-99960647 (-) // 98.38 // qD	MGI:---	BC016249	---	435285	NM_001013823	NP_001013845.1	---	Mm.213444	Mm.213444.1	March 2005 (NCBI 34)	---	Q91W93	IPR002494 // Keratin, high sulfur B2 protein // 1.9E-10 /// IPR002494 // Keratin, high sulfur B2 protein // 3.7E-13 /// IPR002494 // Keratin, high sulfur B2 protein // 2.4E-15	---	---	This probe set was annotated using the Matching Probes based pipeline to a Entrez Gene identifier using 1 transcripts. // false // Matching Probes // A	NM_001013823(11)	---	5.43863	5.65722	5.73767	6.08859	6.20282	5.92073
1449064_at	1.37285	0.00030011	0.0356193	Tdh	L-threonine dehydrogenase	chr14 D1	chr2:111850340-111851772 (+) // 88.2 // qE3 /// chr14:58356225-58372647 (-) // 99.68 // qD1	MGI:---	NM_021480	ENSMUSG00000021953	58865	NM_021480	NP_067455.4	Mm.379093	Mm.46461	Mm.46461.1	March 2005 (NCBI 34)	full length	Q6PD91 /// Q8K3F7 /// Q9JLU3	---	---	Glycine, serine and threonine metabolism // KEGG	This probe set was annotated using the Matching Probes based pipeline to a Entrez Gene identifier using 1 transcripts. // false // Matching Probes // A	NM_021480(10)	GENSCAN00000080703 // ensembl_prediction // 8 // Cross Hyb Matching Probes	6.4385	6.3146	6.33535	6.65967	6.74255	7.06941
1416593_at	1.37488	7.68446e-05	0.0124668	Glrx1	glutaredoxin 1 (thioltransferase)	chr13 C1|13 44.0 cM	chr13:72851510-72861751 (+) // 91.56 // qC1 /// chr13:72862159-72862668 (+) // 35.79 // qC1	MGI:---	AF276917	ENSMUSG00000021591	93692	NM_053108	NP_444338.2	Mm.25844	Mm.29728	Mm.29728.1	March 2005 (NCBI 34)	full length	Q3U6L3 /// Q9D6F8 /// Q9QUH0	IPR002109 // Glutaredoxin // 1.8E-32	---	---	This probe set was annotated using the Matching Probes based pipeline to a Entrez Gene identifier using 1 transcripts. // false // Matching Probes // A	NM_053108(9)	ENSMUSESTT00000034173 // ensembl_est // 6 // Cross Hyb Matching Probes /// GENSCAN00000059643 // ensembl_prediction // 5 // Cross Hyb Matching Probes /// AK154966 // gb // 1 // Cross Hyb Matching Probes	8.30633	8.2018	7.98387	8.68385	8.63621	8.56152
1430785_at	1.37537	1.45328e-05	0.00326091	MGI:1917311	orphan short chain dehydrogenase/reductase	chr10 D3	chr10:127403433-127412363 (+) // 93.51 // qD3	MGI:---	BB150587	ENSMUSG00000040127	70061	NM_027301	NP_081577.1	Mm.158320	Mm.158320	Mm.158320.1	March 2005 (NCBI 34)	full length	Q8K3P0	IPR002198 // Short-chain dehydrogenase/reductase SDR // 1.1E-46	---	---	This probe set was annotated using the Matching Probes based pipeline to a Entrez Gene identifier using 1 transcripts. // false // Matching Probes // A	NM_027301(10)	---	4.87107	4.69534	4.81388	5.24847	5.16456	5.35839
1420415_at	1.37556	1.79171e-06	0.00054234	AY026312	cDNA sequence AY026312	chr16 C3.3	chr16:88981720-88982191 (-) // 99.79 // qC3.3	MGI:---	NM_133359	---	170939	NM_133359	NP_579937.1	Mm.188445	Mm.188445	Mm.188445.1	March 2005 (NCBI 34)	full length	Q99NG9	---	NP_579937.1 // span:7-29 // numtm:1	---	This probe set was annotated using the Matching Probes based pipeline to a Entrez Gene identifier using 1 transcripts. // false // Matching Probes // A	NM_133359(11)	GENSCAN00000034829 // ensembl_prediction // 5 // Cross Hyb Matching Probes /// ENSMUST00000077715 // ensembl_transcript // 2 // Cross Hyb Matching Probes /// ENSMUST00000062005 // ensembl_transcript // 5 // Cross Hyb Matching Probes /// AF477980 // gb // 4 // Cross Hyb Matching Probes /// GENSCAN00000034826 // ensembl_prediction // 2 // Negative Strand Matching Probes	6.13394	6.03147	6.02485	6.58759	6.56307	6.43133
1426302_at	1.37593	1.4483e-05	0.00326091	Tmprss4	transmembrane protease, serine 4	chr9 A5.2	chr9:45107070-45138420 (-) // 99.34 // qA5.2	MGI:---	BC021368	ENSMUSG00000032091	214523	NM_145403	NP_663378.1	Mm.249297	Mm.34601	Mm.34601.1	March 2005 (NCBI 34)	full length	Q8VCA5	IPR002172 // Low density lipoprotein-receptor, class A // 3.4E-6 /// IPR001254 // Peptidase S1, chymotrypsin // 2.1E-88	NP_663378.1 // span:29-51 // numtm:1 /// ENSMUSP00000034599 // span:29-51 // numtm:1	---	This probe set was annotated using the Matching Probes based pipeline to a Entrez Gene identifier using 1 transcripts. // false // Matching Probes // A	NM_145403(11)	ENSMUSESTT00000069504 // ensembl_est // 11 // Negative Strand Matching Probes	6.60758	6.57627	6.47007	6.88115	7.09746	7.06819
1437469_at	1.37972	0.00043957	0.0466269	A030007D23Rik	RIKEN cDNA A030007D23 gene	chr11 E2	chr11:121620022-121621381 (-) // 93.17 // qE2	MGI:---	BM230508	ENSMUSG00000039238	319530	NM_178763	NP_848878.1	Mm.11395	Mm.11395	Mm.11395.1	March 2005 (NCBI 34)	full length	Q66JP3 /// Q8BH05 /// Q8C0L1	---	---	---	This probe set was annotated using the Matching Probes based pipeline to a Entrez Gene identifier using 1 transcripts. // false // Matching Probes // A	NM_178763(11)	GENSCAN00000046452 // ensembl_prediction // 5 // Cross Hyb Matching Probes	7.69594	7.77386	7.29478	8.05262	8.02973	8.087
1448306_at	1.38077	0.00011158	0.0172348	Nfkbia	nuclear factor of kappa light chain gene enhancer in B-cells inhibitor, alpha	chr12 C1-C3	chr12:53415450-53418639 (-) // 97.06 // qC1	MGI:104741	NM_010907	ENSMUSG00000021025	18035	NM_010907	NP_035037.1	Mm.170515	Mm.8884	Mm.8884.1	March 2005 (NCBI 34)	full length	Q3U9W9 /// Q3UB40 /// Q9Z1E3	IPR002110 // Ankyrin // 2.1E-10 /// IPR002110 // Ankyrin // 2.0E-9 /// IPR002110 // Ankyrin // 1.6E-7 /// IPR002110 // Ankyrin // 7.2E-4 /// IPR002110 // Ankyrin // 9.2 /// IPR002110 // Ankyrin // 2.9E-9 /// IPR002110 // Ankyrin // 2.1E-10 /// IPR002110 // Ankyrin // 7.2E-4 /// IPR002110 // Ankyrin // 9.2 /// IPR002110 // Ankyrin // 1.6E-7 /// IPR002110 // Ankyrin // 2.0E-9	---	Apoptosis // GenMAPP /// Apoptosis_GenMAPP // GenMAPP /// Apoptosis_KEGG // GenMAPP	This probe set was annotated using the Matching Probes based pipeline to a Entrez Gene identifier using 2 transcripts. // false // Matching Probes // A	AK161622(11),NM_010907(11)	---	10.1007	10.075	9.91776	10.6786	10.3639	10.459
1423122_at	1.38319	4.48924e-05	0.00823648	Avpi1	arginine vasopressin-induced 1	chr19 C3	chr19:42017111-42022876 (-) // 99.71 // qC3	MGI:1916784	BI649826	ENSMUSG00000018821	69534	NM_027106	NP_081382.1	Mm.30060	Mm.30060	Mm.30060.1	March 2005 (NCBI 34)	full length	Q9D7H4	---	---	---	This probe set was annotated using the Matching Probes based pipeline to a Entrez Gene identifier using 2 transcripts. // false // Matching Probes // A	BC027646(11),NM_027106(11)	ENSMUSESTT00000056060 // ensembl_est // 6 // Cross Hyb Matching Probes	7.89431	7.89441	7.61384	8.21667	8.29724	8.30431
1419608_a_at	1.38958	5.42491e-06	0.00140614	Mia1	melanoma inhibitory activity 1	chr7 A3|7 1.9 cM	chr7:24098633-24100009 (-) // 92.07 // qA3	MGI:109615	NM_019394	ENSMUSG00000058217	12587	NM_019394	NP_062267.1	Mm.347405	Mm.7964	Mm.7964.1	March 2005 (NCBI 34)	full length	Q3UXX0 /// Q61865 /// Q921X3	---	---	---	This probe set was annotated using the Matching Probes based pipeline to a Entrez Gene identifier using 3 transcripts. // false // Matching Probes // A	AK135151(11),BC009815(11),NM_019394(11)	GENSCAN00000004634 // ensembl_prediction // 7 // Cross Hyb Matching Probes /// ENSMUST00000073535 // ensembl_transcript // 6 // Cross Hyb Matching Probes	7.99779	7.90993	7.94718	8.31184	8.42314	8.55553
1460185_at	1.39209	3.24e-05	0.00627158	Krt2-18	keratin complex 2, basic, gene 18	chr15 F2|15 58.71 cM	chr15:101417091-101449702 (-) // 74.02 // qF2	MGI:---	NM_016879	---	53622	NM_016879	NP_058575.2	Mm.383479	Mm.42251	Mm.42251.1	March 2005 (NCBI 34)	full length	Q9Z2T6	IPR001664 // Intermediate filament protein // 1.0E-126	---	Smooth_muscle_contraction // GenMAPP	This probe set was annotated using the Matching Probes based pipeline to a Entrez Gene identifier using 1 transcripts. // false // Matching Probes // A	NM_016879(9)	---	8.16238	8.35119	8.20799	8.58853	8.73032	8.84615
1417689_a_at	1.3923	0.00024756	0.0312745	Pdzk1ip1	PDZK1 interacting protein 1	chr4 D1	chr4:114465161-114470332 (+) // 97.98 // qD1	MGI:1914432	BC013542	ENSMUSG00000028716	67182	NM_026018	NP_080294.1	Mm.30181	Mm.30181	Mm.30181.1	March 2005 (NCBI 34)	full length	Q9CQH0	---	NP_080294.1 // span:33-55 // numtm:1 /// AAH13542.1 // span:33-55 // numtm:1 /// ENSMUSP00000030488 // span:33-55 // numtm:1 /// ENSMUSP00000081372 // span:33-55 // numtm:1	---	This probe set was annotated using the Matching Probes based pipeline to a Entrez Gene identifier using 3 transcripts. // false // Matching Probes // A	AK002288(11),BC013542(11),NM_026018(11)	GENSCAN00000015022 // ensembl_prediction // 5 // Cross Hyb Matching Probes	7.56628	7.3783	7.32698	7.702	7.90309	8.11055
1449367_at	1.39307	2.66269e-05	0.00524409	Trex2	three prime repair exonuclease 2	chrX A6	chrX:68820354-68821325 (-) // 94.72 // qA7.3	MGI:---	AF151108	ENSMUSG00000031372	24102	NM_011907	NP_036037.1	Mm.23312	Mm.23312	Mm.23312.1	March 2005 (NCBI 34)	full length	Q3SXB3 /// Q9R1A9	---	---	---	This probe set was annotated using the Matching Probes based pipeline to a Entrez Gene identifier using 1 transcripts. // false // Matching Probes // A	NM_011907(11)	---	6.85449	6.57593	6.61832	7.13793	7.1251	7.23216
1424549_at	1.3935	0.00018032	0.0246437	Degs2	degenerative spermatocyte homolog 2 (Drosophila), lipid desaturase	chr12 F1	chr12:106211123-106223186 (-) // 96.39 // qF1	MGI:---	AF466377	ENSMUSG00000021263	70059	NM_027299	NP_081575.2	Mm.207605	Mm.7114	Mm.7114.1	March 2005 (NCBI 34)	full length	Q78JJ1 /// Q8R2F2	IPR005804 // Fatty acid desaturase // 3.3E-41	---	---	This probe set was annotated using the Matching Probes based pipeline to a Entrez Gene identifier using 1 transcripts. // false // Matching Probes // A	NM_027299(11)	ENSMUSESTT00000069346 // ensembl_est // 3 // Cross Hyb Matching Probes /// GENSCAN00000029485 // ensembl_prediction // 8 // Cross Hyb Matching Probes /// AK162979 // gb // 3 // Cross Hyb Matching Probes	6.43241	6.0939	6.34564	6.68507	6.92482	6.70985
1419027_s_at	1.39589	0.00030703	0.0360659	MGI:1929253	glycolipid transfer protein	chr5 F	chr5:113890235-113911782 (-) // 90.29 // qF	MGI:---	BC016584	ENSMUSG00000011884	56356	NM_019821	NP_062795.2	Mm.275766	Mm.22986	Mm.22986.1	March 2005 (NCBI 34)	full length	Q3U011 /// Q7TMS6 /// Q9JL62	---	---	---	This probe set was annotated using the Matching Probes based pipeline to a Entrez Gene identifier using 1 transcripts. // false // Matching Probes // A	NM_019821(11)	AK003218 // gb // 6 // Cross Hyb Matching Probes /// AK188142 // gb // 8 // Cross Hyb Matching Probes	10.3041	10.1142	9.82035	10.4795	10.5636	10.6509
1422179_at	1.39749	1.87632e-05	0.00391778	Gjb4	gap junction membrane channel protein beta 4	chr4 D1-D3|4 57.5 cM	chr4:126795992-126796985 (-) // 87.17 // qD2.2	MGI:95722	NM_008127	ENSMUSG00000046623	14621	NM_008127	NP_032153.1	Mm.56906	Mm.56906	Mm.56906.1	March 2005 (NCBI 34)	full length	Q02738 /// Q8C677	IPR000500 // Connexins // 1.0E-126	NP_032153.1 // span:21-40,76-98,127-149,188-210 // numtm:4 /// ENSMUSP00000053307 // span:21-40,76-98,127-149,188-210 // numtm:4 /// GENSCAN00000046262 // span:21-40,76-98,127-149,188-210 // numtm:4	Calcium_regulation_in_cardiac_cells // GenMAPP	This probe set was annotated using the Matching Probes based pipeline to a Entrez Gene identifier using 2 transcripts. // false // Matching Probes // A	AK132468(11),NM_008127(11)	---	6.07026	5.93801	5.78306	6.38977	6.3664	6.49536
1440312_at	1.39853	9.95396e-07	0.0003401	Elovl7	ELOVL family member 7, elongation of long chain fatty acids (yeast) (Elovl7), mRNA	chr13 D2.1	chr13:105414321-105414775 (+) // 67.76 // qD2.2	MGI:---	BQ174957	---	74559	NM_029001	NP_083277.2	Mm.286127	Mm.23474	Mm.23474.1	March 2005 (NCBI 34)	full length	Q8BX38 /// Q8BYY8 /// Q9D2Y9	---	---	---	This probe set was annotated using the Accession mapped clusters based pipeline to a UniGene identifier using 4 transcripts. // false // Accession mapped clusters // E	BQ174957,BB143101,BE570564,AI428802	---	6.13488	5.96722	6.01219	6.56553	6.45118	6.56099
1452138_a_at	1.40064	5.47468e-06	0.00141093	Ace2	angiotensin I converting enzyme (peptidyl-dipeptidase A) 2	chrX F5|X 70.5 cM	chrX:158914841-158962087 (+) // 98.04 // qF5	MGI:1917258	BB497528	ENSMUSG00000015405	70008	NM_027286	NP_081562.1	Mm.13451	Mm.13451	Mm.13451.2	March 2005 (NCBI 34)	full length	Q3URC9 /// Q3UXR1 /// Q8R0I0 /// Q9D836	IPR001548 // Peptidase M2, peptidyl-dipeptidase A // 1.0E-126	NP_081562.1 // span:740-762 // numtm:1 /// ENSMUSP00000073626 // span:740-762 // numtm:1	---	This probe set was annotated using the Matching Probes based pipeline to a Entrez Gene identifier using 3 transcripts. // false // Matching Probes // A	AK135357(11),AK141604(11),NM_027286(11)	ENSMUSESTT00000048062 // ensembl_est // 4 // Cross Hyb Matching Probes /// ENSMUSESTT00000048063 // ensembl_est // 6 // Cross Hyb Matching Probes /// GENSCAN00000030438 // ensembl_prediction // 7 // Cross Hyb Matching Probes	6.07294	6.0599	5.95085	6.38755	6.62742	6.53864
1440354_at	1.40153	0	0	Elovl7	ELOVL family member 7, elongation of long chain fatty acids (yeast)	chr13 D2.1	chr13:105413471-105414373 (+) // 97.12 // qD2.2	MGI:---	BB149977	ENSMUSG00000021696	74559	NM_029001	NP_083277.2	Mm.286127	Mm.184560	Mm.184560.1	March 2005 (NCBI 34)	full length	Q8BX38 /// Q8BYY8 /// Q9D2Y9	IPR002076 // GNS1/SUR4 membrane protein // 8.6E-16 /// IPR002076 // GNS1/SUR4 membrane protein // 8.6E-16	NP_083277.2 // span:29-51,72-94,114-136,143-162,172-194,207-226,236-258 // numtm:7 /// ENSMUSP00000022207 // span:28-50,71-93,116-138,145-164,174-196,209-228,238-260 // numtm:7	---	This probe set was annotated using the Matching Probes based pipeline to a Entrez Gene identifier using 1 transcripts. // false // Matching Probes // A	NM_029001(11)	---	4.94875	4.93515	4.92472	5.4499	5.41931	5.41208
1420821_at	1.40183	0.00012014	0.0183682	Sgpp1	sphingosine-1-phosphate phosphatase 1	chr12 C3	chr12:73672719-73694133 (-) // 89.42 // qC3	MGI:---	NM_030750	ENSMUSG00000021054	81535	NM_030750	NP_109675.1	Mm.280199	Mm.67837	Mm.67837.1	March 2005 (NCBI 34)	full length	Q3U4P6 /// Q3UDY2 /// Q9JI99	IPR000326 // PA-phosphatase related phosphoesterase // 4.2E-18	NP_109675.1 // span:120-142,147-164,218-240,245-267,279-298,346-368,407-429 // numtm:7 /// ENSMUSP00000021450 // span:120-142,147-164,218-240,245-267,279-298,346-368,407-429 // numtm:7	---	This probe set was annotated using the Matching Probes based pipeline to a Entrez Gene identifier using 1 transcripts. // false // Matching Probes // A	NM_030750(11)	---	7.12038	6.89537	7.20333	7.71357	7.48008	7.49904
1453511_at	1.40188	3.74269e-05	0.0070924	2310007B03Rik	RIKEN cDNA 2310007B03 gene	chr1 D	chr1:93059391-93068271 (-) // 99.67 // qD	MGI:1919124	AK009193	ENSMUSG00000034159	71874	NM_172411	NP_765999.2	Mm.158766	Mm.158766	Mm.158766.1	March 2005 (NCBI 34)	full length	Q5FWA3 /// Q8C4S6 /// Q8CEZ4	---	---	---	This probe set was annotated using the Matching Probes based pipeline to a Entrez Gene identifier using 2 transcripts. // false // Matching Probes // A	AK009193(11),NM_172411(11)	GENSCAN00000036887 // ensembl_prediction // 4 // Cross Hyb Matching Probes	5.29705	5.24493	5.09253	5.59917	5.64332	5.86579
1420683_at	1.40189	0.00014453	0.0215133	Bnipl	BCL2/adenovirus E1B 19kD interacting protein like	chr3 F2.1	chr3:95115038-95125142 (-) // 99.25 // qF2.1	MGI:---	NM_134253	ENSMUSG00000028115	171388	NM_134253	NP_599014.1	Mm.331209	Mm.74618	Mm.74618.1	March 2005 (NCBI 34)	full length	Q3UQG4 /// Q569E4 /// Q99JU7	---	---	---	This probe set was annotated using the Matching Probes based pipeline to a Entrez Gene identifier using 1 transcripts. // false // Matching Probes // A	NM_134253(11)	ENSMUSESTT00000072788 // ensembl_est // 3 // Cross Hyb Matching Probes /// ENSMUSESTT00000072789 // ensembl_est // 3 // Cross Hyb Matching Probes /// GENSCAN00000078654 // ensembl_prediction // 3 // Cross Hyb Matching Probes /// BC006585 // gb // 7 // Cross Hyb Matching Probes /// AK007306 // gb // 4 // Negative Strand Matching Probes	6.67612	6.6787	6.47884	6.88465	7.1706	7.2522
1422917_at	1.40568	1.13475e-05	0.00265173	Epha1	Eph receptor A1	chr6 B2.1	chr6:42301466-42316246 (-) // 98.81 // qB2.1	MGI:---	NM_023580	ENSMUSG00000029859	13835	NM_023580	NP_076069.2	Mm.133330	Mm.133330	Mm.133330.1	March 2005 (NCBI 34)	full length	Q60750 /// Q6IR19	IPR001660 // Sterile alpha motif SAM // 1.7E-26 /// IPR001090 // Ephrin receptor, ligand binding // 2.3E-110 /// IPR000719 // Protein kinase // 1.7E-76 /// IPR003961 // Fibronectin, type III // 1.4E-9 /// IPR003961 // Fibronectin, type III // 2.9E-15 /// IPR001660 // Sterile alpha motif SAM // 1.7E-26 /// IPR001090 // Ephrin receptor, ligand binding // 4.2E-113 /// IPR003961 // Fibronectin, type …	NP_076069.2 // span:549-571 // numtm:1 /// ENSMUSP00000073099 // span:549-571 // numtm:1 /// GENSCAN00000078478 // span:594-616 // numtm:1	---	This probe set was annotated using the Matching Probes based pipeline to a Entrez Gene identifier using 1 transcripts. // false // Matching Probes // A	NM_023580(11)	ENSMUSESTT00000065181 // ensembl_est // 6 // Cross Hyb Matching Probes /// AK008334 // gb // 6 // Cross Hyb Matching Probes /// ENSMUSESTT00000069222 // ensembl_est // 6 // Negative Strand Matching Probes /// ENSMUSESTT00000069223 // ensembl_est // 6 // Negative Strand Matching Probes /// ENSMUSESTT00000069226 // ensembl_est // 6 // Negative Strand Matching Probes /// ENSMUSESTT00000069228 // ens…	7.11251	6.93779	6.83763	7.46088	7.39122	7.52131
1417787_at	1.40617	0.00035322	0.0396279	Dkkl1	dickkopf-like 1	chr7 B3|7 23.0 cM	chr7:41383227-41387850 (-) // 99.91 // qB3	MGI:---	NM_015789	ENSMUSG00000030792	50722	NM_015789	NP_056604.2	Mm.27287	Mm.27287	Mm.27287.1	March 2005 (NCBI 34)	full length	Q3V2N2 /// Q9QZL9	---	---	---	This probe set was annotated using the Matching Probes based pipeline to a Entrez Gene identifier using 1 transcripts. // false // Matching Probes // A	NM_015789(11)	---	6.95768	6.67155	6.48288	7.16304	7.08043	7.3556
1420364_at	1.40798	0.00012527	0.0190873	Gpr87	G protein-coupled receptor 87	chr3 D	chr3:59307017-59308189 (-) // 99.91 // qD	MGI:1934133	NM_032399	ENSMUSG00000051431	84111	NM_032399	NP_115775.1	Mm.60267	Mm.60267	Mm.60267.1	March 2005 (NCBI 34)	full length	Q99MT7	IPR000276 // Rhodopsin-like GPCR superfamily // 1.3E-46 /// IPR000276 // Rhodopsin-like GPCR superfamily // 1.3E-46	BAC37905.1 // span:47-69,76-98,118-137,157-179,207-229,256-278,298-317 // numtm:7 /// NP_115775.1 // span:48-70,77-99,119-138,158-180,208-230,257-279,299-318 // numtm:7 /// ENSMUSP00000059272 // span:47-69,76-98,118-137,157-179,207-229,256-278,298-317 // numtm:7 /// GENSCAN00000031781 // span:48-70,77-99,119-138,158-180,208-230,257-279,299-318 // numtm:7	GPCRDB_Class_A_Rhodopsin-like // GenMAPP	This probe set was annotated using the Matching Probes based pipeline to a Entrez Gene identifier using 2 transcripts. // false // Matching Probes // A	AK080394(11),NM_032399(11)	---	6.68006	6.67856	6.32897	6.94536	7.10081	7.13398
1449155_at	1.40865	7.60483e-05	0.0123821	Polr3g	polymerase (RNA) III (DNA directed) polypeptide G	chr13 C3	chr13:78716765-78753892 (-) // 96.38 // qC3	MGI:---	NM_026190	ENSMUSG00000035834	67486	XM_283153	XP_283153.2	Mm.279781	Mm.32661	Mm.32661.1	March 2005 (NCBI 34)	full length	Q6NXY9	---	---	---	This probe set was annotated using the Matching Probes based pipeline to a Entrez Gene identifier using 1 transcripts. // false // Matching Probes // A	XM_283153(11)	---	6.11954	5.91158	5.84109	6.36608	6.37777	6.623
1454699_at	1.40872	7.09718e-05	0.0116396	Sesn1	sestrin 1	chr10 B2|10 25.0 cM	chr10:41706751-41719085 (+) // 99.34 // qB2	MGI:2155278	BG076140	ENSMUSG00000038332	140742	NM_001013370	NP_001013388.1	---	Mm.29742	Mm.29742.1	March 2005 (NCBI 34)	---	P58006 /// Q497S6	IPR006730 // PA26 p53-induced protein (sestrin) // 1.0E-126 /// IPR006730 // PA26 p53-induced protein (sestrin) // 1.0E-126	---	---	This probe set was annotated using the Matching Probes based pipeline to a Entrez Gene identifier using 2 transcripts. // false // Matching Probes // A	BC100403(11),NM_001013370(11)	AK190798 // gb // 3 // Cross Hyb Matching Probes	8.96513	8.87068	8.88329	9.5799	9.2043	9.4297
1421117_at	1.40924	0.00010944	0.0170208	Dst	dystonin	chr1 B|1 16.5 cM	chr1:34383555-34407128 (+) // 99.81 // qB	MGI:104627	NM_010081	---	13518	NM_010081 /// NM_133833 /// NM_134448	NP_034211.1 /// NP_598594.1 /// NP_604443.1	Mm.336625	Mm.25326	Mm.25326.1	March 2005 (NCBI 34)	full length	Q60824 /// Q6ZQ59 /// Q80VL5 /// Q91ZU6 /// Q91ZU8	IPR001101 // Plectin repeat // 9.1E-17 /// IPR001101 // Plectin repeat // 3.5E-23 /// IPR001101 // Plectin repeat // 8.0E-19 /// IPR001101 // Plectin repeat // 1.3E-6	---	---	This probe set was annotated using the Genome Target Overlap based pipeline to a Entrez Gene identifier using 1 transcripts. // false // Genome Target Overlap // B	AB085694	---	9.08542	8.85318	8.70382	9.38711	9.26872	9.48303
1456074_at	1.41234	0.00017619	0.0245609	MGI:1917311	orphan short chain dehydrogenase/reductase	chr10 D3	chr10:127412509-127413145 (+) // 95.33 // qD3	MGI:---	BB143568	ENSMUSG00000040127	70061	NM_027301	NP_081577.1	Mm.158320	Mm.106138	Mm.106138.1	March 2005 (NCBI 34)	full length	Q8K3P0	IPR002198 // Short-chain dehydrogenase/reductase SDR // 1.1E-46	---	---	This probe set was annotated using the Matching Probes based pipeline to a Entrez Gene identifier using 1 transcripts. // false // Matching Probes // A	NM_027301(9)	---	5.24175	5.04465	4.83232	5.68359	5.42405	5.51701
1419816_s_at	1.41377	1.34378e-06	0.0004329	Errfi1	ERBB receptor feedback inhibitor 1	chr4 E1	chr4:149856970-149858420 (+) // 99.6 // qE2	MGI:1921405	AI788755	ENSMUSG00000028967	74155	NM_133753	NP_598514.1	Mm.318841	Mm.200246	Mm.200246.2	March 2005 (NCBI 34)	full length	Q3TJN8 /// Q3TK48 /// Q99JZ7	---	---	---	This probe set was annotated using the Matching Probes based pipeline to a Entrez Gene identifier using 2 transcripts. // false // Matching Probes // A	BC057646(11),NM_133753(11)	GENSCAN00000048613 // ensembl_prediction // 1 // Cross Hyb Matching Probes	8.44015	8.47762	8.36228	9.04282	8.83669	8.91083
1417408_at	1.41463	1.17457e-05	0.00271662	F3	coagulation factor III	chr3 G1|3 50.0 cM	chr3:121492328-121503840 (+) // 96.88 // qG1	MGI:88381	BC024886	ENSMUSG00000028128	14066	NM_010171	NP_034301.2	Mm.273188	Mm.3742	Mm.3742.1	March 2005 (NCBI 34)	full length	P20352 /// Q6RFS9 /// Q8R3Q1	IPR001187 // Tissue factor // 1.0E-126	NP_034301.2 // span:9-31,253-275 // numtm:2 /// ENSMUSP00000029771 // span:9-31,253-275 // numtm:2	---	This probe set was annotated using the Matching Probes based pipeline to a Entrez Gene identifier using 2 transcripts. // false // Matching Probes // A	M26071(11),NM_010171(11)	---	6.99898	6.83476	6.87949	7.44555	7.26376	7.51688
1426235_a_at	1.42303	0.00030011	0.0356193	Glul	glutamate-ammonia ligase (glutamine synthetase)	---	chr1:153860694-153870457 (+) // 93.88 // qG3 /// chr11:19672244-19673584 (+) // 43.81 // qA3.1	MGI:95739	AI391218	ENSMUSG00000026473	14645	NM_008131	NP_032157.2	Mm.210745	Mm.2338	Mm.2338.2	March 2005 (NCBI 34)	full length	P15105 /// Q3TRK7 /// Q8C4V7 /// Q91VC6	IPR008146 // Glutamine synthetase, catalytic domain // 1.3E-96 /// IPR008147 // Glutamine synthetase, beta-Grasp domain // 1.3E-34 /// IPR008146 // Glutamine synthetase, catalytic domain // 7.1E-107 /// IPR008147 // Glutamine synthetase, beta-Grasp domain // 5.8E-35 /// IPR008146 // Glutamine synthetase, catalytic domain // 1.8E-106 /// IPR008146 // Glutamine synthetase, catalytic domain // 7.1E-…	---	Glutamate metabolism // KEGG /// Peptidoglycan biosynthesis // KEGG /// Nitrogen metabolism // KEGG /// Two-component system - General // KEGG	This probe set was annotated using the Matching Probes based pipeline to a Entrez Gene identifier using 4 transcripts. // false // Matching Probes // A	AK162685(11),BC015086(10),NM_008131(10),X16314(11)	ENSMUSESTT00000060369 // ensembl_est // 5 // Cross Hyb Matching Probes /// GENSCAN00000053732 // ensembl_prediction // 2 // Cross Hyb Matching Probes /// GENSCAN00000060877 // ensembl_prediction // 7 // Cross Hyb Matching Probes /// ENSMUST00000057084 // ensembl_transcript // 7 // Cross Hyb Matching Probes	10.781	10.879	10.5718	11.3639	10.9845	11.4219
1442710_at	1.42368	4.524e-05	0.00823648	Pdlim5	PDZ and LIM domain 5, mRNA (cDNA clone MGC:46824 IMAGE:4457868)	chr3 H3	chr3:142282808-142283331 (-) // 84.56 // qH1	MGI:---	AV352204	---	56376	NM_019808 /// NM_019809 /// NM_022554	NP_062782.1 /// NP_062783.1 /// NP_072048.1	Mm.117709	Mm.189995	Mm.189995.1	March 2005 (NCBI 34)	full length	Q3UGD0 /// Q8CI51 /// Q8VDV4	---	---	---	This probe set was annotated using the Accession mapped clusters based pipeline to a UniGene identifier using 4 transcripts. // false // Accession mapped clusters // E	AV352586,AV352204,AA691515,AI562022	---	7.98002	8.14198	7.81433	8.61884	8.43534	8.4227
1436557_at	1.42498	6.60445e-05	0.0110321	Kb36	type II keratin Kb36	chr15 F3	chr15:101779494-101782516 (-) // 96.62 // qF2	MGI:---	BM936589	ENSMUSG00000063661	223915	NM_212485	NP_997650.1	Mm.291498	Mm.38266	Mm.38266.1	March 2005 (NCBI 34)	full length	Q6NXH9	IPR001664 // Intermediate filament protein // 1.0E-126	---	---	This probe set was annotated using the Matching Probes based pipeline to a Entrez Gene identifier using 1 transcripts. // false // Matching Probes // A	NM_212485(11)	---	7.70517	7.8625	7.47715	8.10273	8.19709	8.28947
1428289_at	1.42629	7.04741e-05	0.0116002	Klf9	Kruppel-like factor 9	chr19 C1	chr19:22863657-22866961 (+) // 98.4 // qB	MGI:---	AW488885	ENSMUSG00000033863	16601	NM_010638	NP_034768.2	Mm.291595	Mm.183017	Mm.183017.1	March 2005 (NCBI 34)	full length	O35739 /// Q8CEC4	IPR007087 // Zn-finger, C2H2 type // 1.0E-5 /// IPR007087 // Zn-finger, C2H2 type // 2.4E-7 /// IPR007087 // Zn-finger, C2H2 type // 3.5E-6	---	Circadian_Exercise // GenMAPP	This probe set was annotated using the Matching Probes based pipeline to a Entrez Gene identifier using 1 transcripts. // false // Matching Probes // A	NM_010638(11)	GENSCAN00000070776 // ensembl_prediction // 3 // Negative Strand Matching Probes	9.92113	9.79573	9.60501	10.4433	10.1531	10.274
1450825_at	1.42696	9.95396e-07	0.0003401	Asah3	N-acylsphingosine amidohydrolase (alkaline ceramidase) 3	chr17 D	chr17:55165926-55193253 (-) // 100.0 // qD	MGI:---	NM_134162	ENSMUSG00000045019	171168	NM_175731	NP_783858.1	Mm.218784	Mm.218784	Mm.218784.1	March 2005 (NCBI 34)	full length	Q8R4X1	IPR008901 // Alkaline phytoceramidase // 1.3E-119	NP_783858.1 // span:38-60,67-89,99-118,127-146,150-167,180-197,217-236 // numtm:7 /// ENSMUSP00000062037 // span:38-60,67-89,99-118,127-146,150-167,180-197,217-236 // numtm:7	---	This probe set was annotated using the Matching Probes based pipeline to a Entrez Gene identifier using 1 transcripts. // false // Matching Probes // A	NM_175731(11)	ENSMUSESTT00000071770 // ensembl_est // 6 // Cross Hyb Matching Probes /// GENSCAN00000067032 // ensembl_prediction // 7 // Cross Hyb Matching Probes	5.73454	5.7258	5.67318	6.2117	6.11752	6.35483
1451776_s_at	1.42752	2.04056e-06	0.00060547	MGI:1916782	homeobox only domain	chr5 C3.3	chr5:77018674-77026845 (-) // 80.23 // qC3.3	MGI:1916782	BC024546	ENSMUSG00000059325	74318	NM_175606	NP_783199.1	Mm.181852	Mm.181852	Mm.181852.1	March 2005 (NCBI 34)	full length	Q8C688 /// Q8R1H0	IPR001356 // Homeobox // 0.0028	---	---	This probe set was annotated using the Matching Probes based pipeline to a Entrez Gene identifier using 5 transcripts. // false // Matching Probes // A	AF492704(11),AF536202(9),AK004798(9),BC024546(11),NM_175606(9)	ENSMUSESTT00000062295 // ensembl_est // 8 // Cross Hyb Matching Probes /// GENSCAN00000074123 // ensembl_prediction // 3 // Cross Hyb Matching Probes /// AF534182 // gb // 4 // Cross Hyb Matching Probes /// AK087463 // gb // 5 // Negative Strand Matching Probes	8.50323	8.48513	8.30719	8.96249	8.85632	9.02894
1428662_a_at	1.42819	1.075e-05	0.00252525	MGI:1916782	homeobox only domain	chr5 C3.3	chr5:77018563-77026831 (-) // 92.31 // qC3.3	MGI:1916782	AK009007	ENSMUSG00000059325	74318	NM_175606	NP_783199.1	Mm.181852	Mm.181852	Mm.181852.2	March 2005 (NCBI 34)	full length	Q8C688 /// Q8R1H0	IPR001356 // Homeobox // 0.0028	---	---	This probe set was annotated using the Matching Probes based pipeline to a Entrez Gene identifier using 3 transcripts. // false // Matching Probes // A	AF492704(11),AK004798(11),NM_175606(11)	---	10.2491	10.2155	10.0575	10.6677	10.5741	10.8345
1428288_at	1.42834	0.00015926	0.0227308	2310051E17Rik	RIKEN cDNA 2310051E17 gene	---	chr19:22863657-22866961 (+) // 98.4 // qB	MGI:1917523	AW488885	---	70273	---	---	---	Mm.183017	Mm.183017.1	March 2005 (NCBI 34)	---	---	---	---	---	This probe set was annotated using the Matching Probes based pipeline to a Entrez Gene identifier using 1 transcripts. // false // Matching Probes // A	AK009928(11)	---	10.2984	10.06	9.96794	10.7199	10.41	10.751
1427477_at	1.43082	0.00041015	0.0445743	LOC546127	similar to Tmprss13 protein	chr9 A5.2	chr9:45297484-45305765 (+) // 91.36 // qA5.2	MGI:---	BF138523	ENSMUSG00000037129	546127	XM_620745	XP_620745.1	---	Mm.86648	Mm.86648.1	March 2005 (NCBI 34)	---	Q5U405	IPR001254 // Peptidase S1, chymotrypsin // 3.6E-88 /// IPR001190 // Speract/scavenger receptor // 2.8E-5 /// IPR002172 // Low density lipoprotein-receptor, class A // 9.3E-5 /// IPR001254 // Peptidase S1, chymotrypsin // 1.1E-89 /// IPR001190 // Speract/scavenger receptor // 1.2E-4 /// IPR002172 // Low density lipoprotein-receptor, class A // 9.3E-5	XP_620745.1 // span:147-169 // numtm:1 /// NP_001013391.1 // span:142-164 // numtm:1 /// ENSMUSP00000034597 // span:147-169 // numtm:1	---	This probe set was annotated using the Matching Probes based pipeline to a Entrez Gene identifier using 1 transcripts. // false // Matching Probes // A	NM_001013373(9)	---	7.96008	7.72993	7.43863	8.04646	8.22872	8.41566
1426507_at	1.43231	0.00042444	0.0457955	Il1f5	interleukin 1 family, member 5 (delta)	chr2 A3|2 10.11 cM	chr2:24284304-24290338 (+) // 84.3 // qA3	MGI:1859325	AV232344	ENSMUSG00000026983	54450	NM_019451	NP_062324.1	Mm.29261	Mm.29261	Mm.29261.2	March 2005 (NCBI 34)	full length	Q9QYY1	IPR000975 // Interleukin-1 // 3.1E-34	---	---	This probe set was annotated using the Matching Probes based pipeline to a Entrez Gene identifier using 1 transcripts. // false // Matching Probes // A	AK014576(11)	---	6.98112	6.72018	6.76746	7.07685	7.30686	7.65176
1418457_at	1.43239	0.00021789	0.0285579	Cxcl14	chemokine (C-X-C motif) ligand 14	chr13 B1	chr13:55377803-55385802 (-) // 99.74 // qB1	MGI:---	AF252873	ENSMUSG00000021508	57266	NM_019568	NP_062514.1	Mm.30211	Mm.30211	Mm.30211.1	March 2005 (NCBI 34)	full length	Q548T5 /// Q6AXC2 /// Q91V02 /// Q9JHH7 /// Q9WUQ5	---	---	---	This probe set was annotated using the Matching Probes based pipeline to a Entrez Gene identifier using 1 transcripts. // false // Matching Probes // A	NM_019568(11)	GENSCAN00000069515 // ensembl_prediction // 7 // Cross Hyb Matching Probes /// ENSMUST00000091587 // ensembl_transcript // 6 // Cross Hyb Matching Probes	8.41446	8.4779	8.17786	8.64952	9.10654	8.88112
1449789_x_at	1.43344	0.00017728	0.0245609	Ly6g6c	lymphocyte antigen 6 complex, locus G6C	chr17 B1	chr17:33166941-33167135 (+) // 69.65 // qB1	MGI:---	AV088850	ENSMUSG00000007044	68468	NM_023463	NP_075952.1	Mm.215096	Mm.46400	Mm.46400.2	March 2005 (NCBI 34)	full length	Q545T2	---	---	---	This probe set was annotated using the Genome Target Overlap based pipeline to a Entrez Gene identifier using 1 transcripts. // false // Genome Target Overlap // B	NM_023463	---	7.94566	7.65378	7.81519	8.08066	8.40008	8.50401
1443746_x_at	1.43483	0.00013045	0.0196765	Dmp1	dentin matrix protein 1	chr5 E5|5 56.0 cM	chr5:103404158-103404488 (+) // 97.9 // qE5	MGI:---	AV020965	ENSMUSG00000029307	13406	NM_016779	NP_058059.1	Mm.199008	Mm.199008	Mm.199008.1	March 2005 (NCBI 34)	full length	O55188 /// Q3TZB6	IPR009889 // Dentin matrix 1 // 1.0E-126	---	---	This probe set was annotated using the Genome Target Overlap based pipeline to a Entrez Gene identifier using 1 transcripts. // false // Genome Target Overlap // B	NM_016779	NM_016779 // refseq // 3 // Cross Hyb Matching Probes	9.84034	10.1887	10.2749	10.654	10.5443	10.6799
1440150_at	1.43612	0.00017146	0.0241179	Tgm3	Transglutaminase 3, E polypeptide (Tgm3), mRNA	chr2 F1	chr2:129789347-129789745 (+) // 94.44 // qF1	MGI:---	AI893889	ENSMUSG00000027401	21818	NM_009374	NP_033400.1	Mm.2961	Mm.39047	Mm.39047.1	March 2005 (NCBI 34)	full length	Q08189							7.72383	7.7609	7.51703	7.9235	8.34304	8.31341
1444479_at	1.4367	4.47928e-07	0.00018038	---	---	---	chr9:76525283-76525916 (-) // 97.84 // qD	MGI:---	AW540004	---	---	---	---	---	---	Mm.102618.1	March 2005 (NCBI 34)	---	---	---	---	---	This probe set was annotated using the Design Representative Id based pipeline to a GenBank identifier using 1 transcripts. // false // Design Representative Id // R	AW540004	---	7.6548	7.66732	7.61602	8.05389	8.26393	8.20026
1418283_at	1.44146	5.21588e-05	0.00908267	Cldn4	claudin 4	chr5 G2|5 75.0 cM	chr5:133916402-133918362 (-) // 82.69 // qG2	MGI:---	NM_009903	---	12740	NM_009903	NP_034033.1	Mm.7339	Mm.7339	Mm.7339.1	March 2005 (NCBI 34)	full length	O35054 /// Q3UM35	IPR004031 // PMP-22/EMP/MP20 and claudin family // 1.5E-48	NP_034033.1 // span:5-27,79-101,122-144,164-186 // numtm:4	---	This probe set was annotated using the Matching Probes based pipeline to a Entrez Gene identifier using 1 transcripts. // false // Matching Probes // A	NM_009903(9)	AK162721 // gb // 4 // Cross Hyb Matching Probes	8.29321	8.32748	7.94066	8.66586	8.78258	8.70718
1427179_at	1.44292	1.49309e-06	0.000455	Krt1-3	keratin complex 1, acidic, gene 3	chr11 D|11 59.0 cM	chr11:100132672-100138764 (-) // 96.84 // qD	MGI:---	X75650	---	16671	XM_126759	XP_126759.3	Mm.28178	Mm.28178	Mm.28178.1	March 2005 (NCBI 34)	---	Q61897	IPR001664 // Intermediate filament protein // 1.0E-126	---	---	This probe set was annotated using the Matching Probes based pipeline to a Entrez Gene identifier using 1 transcripts. // false // Matching Probes // A	XM_126759(11)	ENSMUSESTT00000051931 // ensembl_est // 2 // Cross Hyb Matching Probes /// ENSMUST00000073890 // ensembl_transcript // 4 // Cross Hyb Matching Probes	7.32783	7.2565	7.17533	7.64731	7.83276	7.87823
1416039_x_at	1.44312	2.48849e-07	0.00011223	Cyr61	cysteine rich protein 61	chr3 H2|3 72.9 cM	chr3:145544185-145547149 (-) // 96.29 // qH2	MGI:---	NM_010516	ENSMUSG00000028195	16007	NM_010516	NP_034646.1	Mm.1231	Mm.1231	Mm.1231.1	March 2005 (NCBI 34)	full length	P18406 /// Q3TX21 /// Q5XKR1	IPR000884 // Thrombospondin, type I // 3.6E-13 /// IPR001007 // von Willebrand factor, type C // 1.4E-27 /// IPR006208 // Cystine knot domain // 3.8E-40 /// IPR000867 // Insulin-like growth factor-binding protein, IGFBP // 2.3E-27	---	---	This probe set was annotated using the Matching Probes based pipeline to a Entrez Gene identifier using 1 transcripts. // false // Matching Probes // A	NM_010516(11)	ENSMUSESTT00000033857 // ensembl_est // 3 // Cross Hyb Matching Probes	9.10767	9.13907	9.06305	9.56701	9.74555	9.59646
1423634_at	1.44315	1.8166e-05	0.00381072	Gsdm1	gasdermin 1	chr11 D	chr11:98773389-98785913 (+) // 97.17 // qD	MGI:---	AI506986	ENSMUSG00000017204	57911	NM_021347	NP_067322.1	Mm.86870	Mm.86870	Mm.86870.1	March 2005 (NCBI 34)	full length	Q9EST1	IPR007677 // DFNA5 protein // 1.0E-126	---	---	This probe set was annotated using the Matching Probes based pipeline to a Entrez Gene identifier using 1 transcripts. // false // Matching Probes // A	NM_021347(11)	GENSCAN00000033752 // ensembl_prediction // 6 // Cross Hyb Matching Probes	5.73643	5.43181	5.52874	5.97661	6.16694	6.15277
1441851_x_at	1.44443	0.00031091	0.0361403	Ly6g6c	lymphocyte antigen 6 complex, locus G6C	chr17 B1	chr17:33166909-33167135 (+) // 70.36 // qB1	MGI:---	AV093357	ENSMUSG00000007044	68468	NM_023463	NP_075952.1	Mm.215096	Mm.46400	Mm.46400.1	March 2005 (NCBI 34)	full length	Q545T2	---	---	---	This probe set was annotated using the Genome Target Overlap based pipeline to a Entrez Gene identifier using 1 transcripts. // false // Genome Target Overlap // B	NM_023463	ENSMUSESTT00000076651 // ensembl_est // 1 // Negative Strand Matching Probes /// GENSCAN00000050728 // ensembl_prediction // 1 // Negative Strand Matching Probes /// ENSMUST00000029393 // ensembl_transcript // 1 // Negative Strand Matching Probes /// AK129475 // gb // 1 // Negative Strand Matching Probes	8.09371	7.70627	7.72133	8.13482	8.40311	8.58656
1434203_at	1.44592	1.02526e-05	0.00245958	BC055107	cDNA sequence BC055107	chr14 A1	chr14:6105453-6106076 (-) // 70.63 // qA1	MGI:---	BF682848	ENSMUSG00000021750	268709	NM_183187	NP_899010.1	Mm.256058	Mm.40773	Mm.40773.1	March 2005 (NCBI 34)	full length	Q78TU8	IPR009533 // Protein of unknown function DUF1151 // 1.6E-67 /// IPR009533 // Protein of unknown function DUF1151 // 3.6E-63	---	---	This probe set was annotated using the Matching Probes based pipeline to a Entrez Gene identifier using 1 transcripts. // false // Matching Probes // A	NM_183187(11)	AK140663 // gb // 1 // Cross Hyb Matching Probes /// BC059067 // gb // 1 // Cross Hyb Matching Probes	7.62139	7.69543	7.65979	8.31132	8.0035	8.26942
1416225_at	1.44649	0.00017609	0.0245609	Adh1	alcohol dehydrogenase 1 (class I)	chr3 G3|3 71.2 cM	chr3:138086187-138099239 (+) // 90.66 // qH1	MGI:---	BC013477	ENSMUSG00000055301	11522	NM_007409	NP_031435.1	Mm.2409	Mm.2409	Mm.2409.1	March 2005 (NCBI 34)	full length	P00329 /// Q3UKA4	IPR002085 // Zinc-containing alcohol dehydrogenase superfamily // 1.0E-126	---	---	This probe set was annotated using the Matching Probes based pipeline to a Entrez Gene identifier using 1 transcripts. // false // Matching Probes // A	NM_007409(11)	ENSMUSESTT00000047312 // ensembl_est // 1 // Cross Hyb Matching Probes /// GENSCAN00000038699 // ensembl_prediction // 8 // Cross Hyb Matching Probes	9.46955	9.41313	8.96334	9.75757	9.82194	9.87585
1418158_at	1.44688	5.11634e-05	0.00894387	Trp63	transformation related protein 63	chr16 B1|16 19.3 cM	chr16:25463475-25553629 (+) // 99.17 // qB1	MGI:---	NM_011641	ENSMUSG00000022510	22061	NM_011641	NP_035771.1	Mm.20894	Mm.20894	Mm.20894.1	March 2005 (NCBI 34)	full length	O88898 /// Q3UVI3 /// Q569E5 /// Q5CZX0							8.3389	8.2964	7.98994	8.6091	8.77533	8.85133
1450936_a_at	1.45643	0.00014866	0.0218199	Dnase1l2	deoxyribonuclease 1-like 2	chr17 A3.3	chr17:22620905-22623909 (-) // 94.72 // qA3.3	MGI:1913955	AI507229	ENSMUSG00000024136	66705	NM_025718	NP_079994.1	Mm.29017	Mm.29017	Mm.29017.1	March 2005 (NCBI 34)	full length	Q3KQI2 /// Q9D1G0	IPR005135 // Endonuclease/exonuclease/phosphatase // 9.4E-27 /// IPR005135 // Endonuclease/exonuclease/phosphatase // 6.0E-28	NP_079994.1 // span:5-27 // numtm:1 /// ENSMUSP00000024948 // span:5-27 // numtm:1 /// ENSMUSP00000085862 // span:5-27 // numtm:1	---	This probe set was annotated using the Matching Probes based pipeline to a Entrez Gene identifier using 2 transcripts. // false // Matching Probes // A	BC106188(11),NM_025718(11)	GENSCAN00000046838 // ensembl_prediction // 8 // Cross Hyb Matching Probes	6.94948	6.56826	6.66388	7.29169	7.06728	7.46162
1416041_at	1.45758	4.97698e-07	0.00019519	Sgk	serum/glucocorticoid regulated kinase	chr10 A3	chr10:21727529-21732744 (+) // 96.97 // qA3	MGI:1340062	NM_011361	ENSMUSG00000019970	20393	NM_011361	NP_035491.1	Mm.28405	Mm.28405	Mm.28405.1	March 2005 (NCBI 34)	full length	Q3TJN4 /// Q3UKD0 /// Q3UKF2 /// Q3V1V1 /// Q6NS85 /// Q99LU4 /// Q9WVC6	IPR000961 // Protein kinase C-terminal domain // 3.7E-15 /// IPR000719 // Protein kinase // 3.9E-89 /// IPR000719 // Protein kinase // 3.9E-89 /// IPR000961 // Protein kinase C-terminal domain // 3.7E-15 /// IPR000961 // Protein kinase C-terminal domain // 3.7E-15 /// IPR000719 // Protein kinase // 3.9E-89	---	---	This probe set was annotated using the Matching Probes based pipeline to a Entrez Gene identifier using 3 transcripts. // false // Matching Probes // A	AK132234(11),BC070401(11),NM_011361(11)	---	9.71864	9.59455	9.53256	10.2121	10.0699	10.2062
1418449_at	1.45874	0.00025447	0.0319304	Lad1	ladinin	chr1 E4	chr1:135704855-135719356 (+) // 93.49 // qE4	MGI:109343	NM_133664	ENSMUSG00000041782	16763	NM_133664	NP_598425.2	Mm.36726	Mm.36726	Mm.36726.1	March 2005 (NCBI 34)	full length	P57016 /// Q8R3D5	---	---	---	This probe set was annotated using the Matching Probes based pipeline to a Entrez Gene identifier using 2 transcripts. // false // Matching Probes // A	BC025580(11),NM_133664(11)	---	8.85407	8.70313	8.27384	9.02933	9.24167	9.20588
1422308_a_at	1.46191	0.00019415	0.0262957	Lgals7	lectin, galactose binding, soluble 7	chr7 A3	chr7:25799059-25800800 (+) // 72.7 // qA3	MGI:1316742	AF038562	ENSMUSG00000053522	16858	NM_008496	NP_032522.2	Mm.20973	Mm.20973	Mm.20973.1	March 2005 (NCBI 34)	full length	O54974 /// Q99ML7 /// Q9CRB1 /// Q9D7K4	IPR001079 // Galectin, galactose-binding lectin // 3.4E-30 /// IPR001079 // Galectin, galactose-binding lectin // 1.5E-28 /// IPR001079 // Galectin, galactose-binding lectin // 1.9E-23 /// IPR001300 // Peptidase C2, calpain // 1.5E-26 /// IPR001300 // Peptidase C2, calpain // 2.8E-100	---	---	This probe set was annotated using the Matching Probes based pipeline to a Entrez Gene identifier using 2 transcripts. // false // Matching Probes // A	AF038562(11),NM_008496(11)	---	11.9389	11.7985	11.4738	12.0841	12.3143	12.468
1427082_at	1.46265	0.00025791	0.0322212	4632417N05Rik	RIKEN cDNA 4632417N05 gene	chr8 E1	chr8:116274339-116284465 (-) // 62.57 // qE1	MGI:---	AK014586	ENSMUSG00000034308	74032	NM_028725	NP_083001.1	Mm.296302	Mm.23630	Mm.23630.1	March 2005 (NCBI 34)	full length	Q8VCV0 /// Q9D665	IPR002225 // 3-beta hydroxysteroid dehydrogenase/isomerase // 4.1E-95	NP_083001.1 // span:367-389 // numtm:1 /// ENSMUSP00000044457 // span:367-389 // numtm:1 /// ENSMUSP00000052923 // span:367-389 // numtm:1	---	This probe set was annotated using the Matching Probes based pipeline to a Entrez Gene identifier using 1 transcripts. // false // Matching Probes // A	NM_028725(11)	---	7.32447	6.87024	6.72146	7.42287	7.57979	7.57092
1458467_at	1.46265	4.82767e-05	0.00860604	1110032D16Rik	RIKEN cDNA 1110032D16 gene	---	chr16:89060306-89060493 (-) // 38.48 // qC3.3	MGI:1915990	AA763224	---	68740	---	---	---	Mm.69020	Mm.69020.1	March 2005 (NCBI 34)	---	---	---	---	---	This probe set was annotated using the Matching Probes based pipeline to a Entrez Gene identifier using 1 transcripts. // false // Matching Probes // A	AK004025(10)	ENSMUSESTT00000054348 // ensembl_est // 1 // Negative Strand Matching Probes /// NM_023564 // refseq // 1 // Negative Strand Matching Probes /// ENSMUST00000092964 // ensembl_transcript // 1 // Negative Strand Matching Probes /// ENSMUST00000019605 // ensembl_transcript // 1 // Negative Strand Matching Probes /// AK075841 // gb // 1 // Negative Strand Matching Probes	5.55446	5.2584	5.56371	6.17981	5.94334	5.91085
1458089_at	1.46539	4.13089e-06	0.00110897	Fkbp5	FK506 binding protein 5, mRNA (cDNA clone MGC:18417 IMAGE:4237766)	---	---	MGI:---	BB161337	---	14229	NM_010220	NP_034350.1	Mm.276405	Mm.63340	Mm.63340.1	March 2005 (NCBI 34)	full length	Q3TX72 /// Q4FJN2 /// Q64378	---	---	Calcium signaling pathway // KEGG	This probe set was annotated using the Matching Probes based pipeline to a UniGene identifier using 1 transcripts. // false // Matching Probes // A	AK079492(11)	---	6.4206	6.59802	6.41644	7.1508	6.8884	7.06138
1427127_x_at	1.46589	6.276e-05	0.0105224	Hspa1a	heat shock protein 1A	chr17 B1	chr17:33053520-33054859 (-) // 96.25 // qB1 /// chr17:33067065-33067628 (-) // 41.74 // qB1	MGI:96244	M12573	---	193740	NM_010479	NP_034609.1	Mm.6388	Mm.6388	Mm.6388.1	March 2005 (NCBI 34)	full length	Q3TAI8 /// Q3TU85 /// Q61696 /// Q61698	IPR001023 // Heat shock protein Hsp70 // 1.0E-126 /// IPR001023 // Heat shock protein Hsp70 // 5.2E-101 /// IPR001023 // Heat shock protein Hsp70 // 1.0E-126	---	---	This probe set was annotated using the Matching Probes based pipeline to a Entrez Gene identifier using 1 transcripts. // false // Matching Probes // A	AK165042(11)	---	8.60558	8.4761	8.13145	8.89262	8.98448	9.00302
1424030_at	1.46774	6.1416e-05	0.0103355	Grhl1	grainyhead-like 1 (Drosophila)	chr12 A1.3	chr12:22408782-22453890 (+) // 99.26 // qA1.3	MGI:---	BC013080	ENSMUSG00000020656	195733	NM_145890	NP_665897.1	Mm.263068	Mm.25552	Mm.25552.1	March 2005 (NCBI 34)	full length	Q8K5C1 /// Q921D9	IPR007604 // CP2 transcription factor // 1.0E-126 /// IPR007604 // CP2 transcription factor // 1.0E-126 /// IPR007604 // CP2 transcription factor // 1.0E-126 /// IPR007604 // CP2 transcription factor // 1.0E-126	---	---	This probe set was annotated using the Matching Probes based pipeline to a Entrez Gene identifier using 1 transcripts. // false // Matching Probes // A	NM_145890(9)	---	8.54711	8.2323	8.14561	8.82706	8.75362	9.01679
1429496_x_at	1.46958	2.27448e-05	0.00457952	2300002M23Rik	RIKEN cDNA 2300002M23 gene	chr17 B1	chr17:33669950-33671416 (+) // 94.57 // qB1	MGI:1916792	AK009013	ENSMUSG00000039269	69542	NM_175148	NP_780357.1	Mm.265291	Mm.64500	Mm.64500.1	March 2005 (NCBI 34)	full length	Q3KNI3 /// Q3KNI4 /// Q8BM15	---	---	---	This probe set was annotated using the Matching Probes based pipeline to a Entrez Gene identifier using 2 transcripts. // false // Matching Probes // A	AK009013(10),NM_175148(11)	---	6.06598	6.14327	5.76449	6.4652	6.64231	6.54411
1416129_at	1.4726	4.97698e-08	2.7374e-05	Errfi1	ERBB receptor feedback inhibitor 1	chr4 E1	chr4:149844613-149858431 (+) // 96.37 // qE2	MGI:1921405	NM_133753	ENSMUSG00000028967	74155	NM_133753	NP_598514.1	Mm.318841	Mm.21679	Mm.21679.1	March 2005 (NCBI 34)	full length	Q3TJN8 /// Q3TK48 /// Q99JZ7	---	---	---	This probe set was annotated using the Matching Probes based pipeline to a Entrez Gene identifier using 2 transcripts. // false // Matching Probes // A	BC057646(11),NM_133753(11)	---	8.89964	8.91294	9.00427	9.57786	9.46548	9.46027
1422846_at	1.47794	0.00030474	0.0360659	Rbp2	retinol binding protein 2, cellular	chr9 E3.3|9 57.0 cM	chr9:98127679-98151335 (+) // 97.52 // qE3.3	MGI:97877	NM_009034	ENSMUSG00000032454	19660	NM_009034	NP_033060.2	Mm.12825	Mm.12825	Mm.12825.1	March 2005 (NCBI 34)	full length	Q08652	IPR000566 // Lipocalin-related protein and Bos/Can/Equ allergen // 2.6E-29 /// IPR000566 // Lipocalin-related protein and Bos/Can/Equ allergen // 3.1E-28	---	---	This probe set was annotated using the Matching Probes based pipeline to a Entrez Gene identifier using 2 transcripts. // false // Matching Probes // A	NM_009034(9),X74154(9)	ENSMUSESTT00000037332 // ensembl_est // 8 // Cross Hyb Matching Probes /// GENSCAN00000059117 // ensembl_prediction // 8 // Cross Hyb Matching Probes /// BC106846 // gb // 4 // Negative Strand Matching Probes	6.83301	6.83791	6.29398	7.0319	7.24917	7.38627
1430550_at	1.48003	0.0003999	0.0438255	Lipl3	lipase-like, ab-hydrolase domain containing 3	chr19 C1	chr19:33802166-33823752 (+) // 95.38 // qC1	MGI:1926003	BB151055	ENSMUSG00000056078	78753	XM_129247	XP_129247.3	Mm.195937	Mm.195937	Mm.195937.1	March 2005 (NCBI 34)	full length	Q8BJ28 /// Q8K2A6	IPR006693 // Ab-hydrolase associated lipase region // 1.4E-36 /// IPR000073 // Alpha/beta hydrolase fold // 8.3E-18	---	---	This probe set was annotated using the Matching Probes based pipeline to a Entrez Gene identifier using 2 transcripts. // false // Matching Probes // A	AK019504(11),XM_129247(11)	---	6.38956	5.87654	5.85931	6.33927	6.71511	6.77958
1417738_at	1.48192	6.66916e-06	0.00170901	Rab25	RAB25, member RAS oncogene family	chr3 E3-F1	chr3:88655829-88662085 (-) // 92.93 // qF1	MGI:---	NM_016899	ENSMUSG00000008601	53868	NM_016899	NP_058595.2	Mm.26994	Mm.26994	Mm.26994.1	March 2005 (NCBI 34)	full length	Q9WTL2	IPR001806 // Ras GTPase superfamily // 4.9E-82	---	---	This probe set was annotated using the Matching Probes based pipeline to a Entrez Gene identifier using 1 transcripts. // false // Matching Probes // A	NM_016899(11)	ENSMUSESTT00000050868 // ensembl_est // 4 // Cross Hyb Matching Probes	8.58681	8.52523	8.26407	8.92668	9.04129	9.12222
1422264_s_at	1.48219	0.00040209	0.0439096	Klf9	Kruppel-like factor 9	chr19 C1	chr19:22839881-22864084 (+) // 89.08 // qB	MGI:1333856	NM_010638	ENSMUSG00000033863	16601	NM_010638	NP_034768.2	Mm.291595	Mm.19788	Mm.19788.1	March 2005 (NCBI 34)	full length	O35739 /// Q8CEC4	IPR007087 // Zn-finger, C2H2 type // 1.0E-5 /// IPR007087 // Zn-finger, C2H2 type // 2.4E-7 /// IPR007087 // Zn-finger, C2H2 type // 3.5E-6	---	Circadian_Exercise // GenMAPP	This probe set was annotated using the Matching Probes based pipeline to a Entrez Gene identifier using 2 transcripts. // false // Matching Probes // A	NM_010638(11),Y14296(11)	---	6.18896	6.04877	5.51539	6.66264	6.43471	6.37064
1449901_a_at	1.48445	6.067e-05	0.0102481	Map3k6	mitogen-activated protein kinase kinase kinase 6	chr4 D2.3	chr4:132619250-132631362 (+) // 98.58 // qD3	MGI:1855691	NM_016693	ENSMUSG00000028862	53608	NM_016693	NP_057902.3	Mm.36640	Mm.36640	Mm.36640.1	March 2005 (NCBI 34)	full length	Q9WTR2	IPR000719 // Protein kinase // 2.1E-78	---	---	This probe set was annotated using the Matching Probes based pipeline to a Entrez Gene identifier using 2 transcripts. // false // Matching Probes // A	AK014061(11),NM_016693(11)	---	7.59512	7.62817	7.2963	8.08201	7.88659	8.27244
1443745_s_at	1.48679	2.73734e-06	0.00079139	Dmp1	dentin matrix protein 1	chr5 E5|5 56.0 cM	chr5:103404158-103404488 (+) // 97.9 // qE5	MGI:---	AV020965	ENSMUSG00000029307	13406	NM_016779	NP_058059.1	Mm.199008	Mm.199008	Mm.199008.1	March 2005 (NCBI 34)	full length	O55188 /// Q3TZB6	IPR009889 // Dentin matrix 1 // 1.0E-126	---	---	This probe set was annotated using the Matching Probes based pipeline to a Entrez Gene identifier using 1 transcripts. // false // Matching Probes // A	NM_016779(11)	---	9.48469	9.65601	9.60858	10.1624	10.0095	10.3056
1426005_at	1.4869	0.00011079	0.0171706	Dmp1	dentin matrix protein 1	chr5 E5|5 56.0 cM	chr5:103393008-103404487 (+) // 93.49 // qE5	MGI:---	U65020	---	13406	NM_016779	NP_058059.1	Mm.199008	Mm.8011	Mm.8011.1	March 2005 (NCBI 34)	full length	O55188 /// Q3TZB6	IPR009889 // Dentin matrix 1 // 1.0E-126	---	---	This probe set was annotated using the Matching Probes based pipeline to a Entrez Gene identifier using 1 transcripts. // false // Matching Probes // A	NM_016779(11)	ENSMUST00000066708 // ensembl_transcript // 5 // Cross Hyb Matching Probes	7.62518	8.18233	7.82242	8.48727	8.36473	8.50652
1438931_s_at	1.48772	1.07e-05	0.00252525	Sesn1	sestrin 1	chr10 B2|10 25.0 cM	chr10:41718864-41719082 (+) // 64.12 // qB2	MGI:2155278	AV016566	ENSMUSG00000038332	140742	NM_001013370	NP_001013388.1	---	Mm.29742	Mm.29742.2	March 2005 (NCBI 34)	---	P58006 /// Q497S6	IPR006730 // PA26 p53-induced protein (sestrin) // 1.0E-126 /// IPR006730 // PA26 p53-induced protein (sestrin) // 1.0E-126	---	---	This probe set was annotated using the Matching Probes based pipeline to a Entrez Gene identifier using 2 transcripts. // false // Matching Probes // A	BC100403(10),NM_001013370(11)	AK194202 // gb // 2 // Cross Hyb Matching Probes /// AK213211 // gb // 1 // Cross Hyb Matching Probes	8.85703	8.95842	9.14118	9.6958	9.42763	9.56418
1439492_at	1.48977	0.00013602	0.0203135	C130053K05Rik	RIKEN cDNA C130053K05 gene	chr2 F3	chr2:139330498-139377913 (+) // 99.77 // qF3	MGI:2444678	BB370513	ENSMUSG00000039092	228677	NM_175467	NP_780676.1	Mm.100450	Mm.100450	Mm.100450.1	March 2005 (NCBI 34)	full length	Q505L2 /// Q8BG54	IPR004839 // Aminotransferase, class I and II // 4.7E-25 /// IPR004839 // Aminotransferase, class I and II // 2.1E-8	BAC35701.1 // span:60-79 // numtm:1 /// NP_780676.1 // span:60-79 // numtm:1 /// ENSMUSP00000048313 // span:60-79 // numtm:1 /// GENSCAN00000001056 // span:60-79 // numtm:1	---	This probe set was annotated using the Matching Probes based pipeline to a Entrez Gene identifier using 2 transcripts. // false // Matching Probes // A	AK054240(11),NM_175467(11)	---	7.26073	6.68186	6.82912	7.40357	7.5392	7.56588
1440186_s_at	1.49601	0.00041155	0.0446182	---	Transcribed locus	---	chr5:35268721-35268961 (+) // 96.68 // qB3	MGI:---	AV361125	---	---	---	---	Mm.378865	Mm.86873	Mm.86873.1	March 2005 (NCBI 34)	est	---	---	---	---	This probe set was annotated using the Accession mapped clusters based pipeline to a UniGene identifier using 4 transcripts. // false // Accession mapped clusters // E	AV252817,AV239040,AV360898,AV361528	---	8.93232	8.59543	8.187	8.98151	9.16402	9.32423
1449204_at	1.49643	0.00013438	0.0201349	Gjb5	gap junction membrane channel protein beta 5	chr4 D2.2|4 57.5 cM	chr4:126799455-126802811 (-) // 87.78 // qD2.2	MGI:95723	NM_010291	ENSMUSG00000042357	14622	NM_010291	NP_034421.1	Mm.26859	Mm.26859	Mm.26859.1	March 2005 (NCBI 34)	full length	Q02739 /// Q542M8 /// Q91XA4	IPR000500 // Connexins // 1.0E-126	NP_034421.1 // span:21-40,76-98,125-147,184-206 // numtm:4 /// AAH11148.1 // span:21-40,76-98,125-147,184-206 // numtm:4 /// ENSMUSP00000045325 // span:21-40,76-98,125-147,184-206 // numtm:4	Calcium_regulation_in_cardiac_cells // GenMAPP	This probe set was annotated using the Matching Probes based pipeline to a Entrez Gene identifier using 2 transcripts. // false // Matching Probes // A	BC011148(11),NM_010291(11)	GENSCAN00000046265 // ensembl_prediction // 6 // Cross Hyb Matching Probes	6.18021	6.19892	5.66524	6.51274	6.72711	6.56077
1436976_a_at	1.49745	8.70972e-06	0.00211192	9930028C20Rik	RIKEN cDNA 9930028C20 gene	chr1 E4	chr1:130625560-130626137 (+) // 84.98 // qE4	MGI:---	BB201861	ENSMUSG00000046404	226418	NM_178691	NP_848806.1	Mm.106553	Mm.106553	Mm.106553.1	March 2005 (NCBI 34)	full length	Q8BPM9 /// Q8CB24 /// Q8CB27	IPR003323 // Ovarian tumour, otubain // 2.4E-36 /// IPR003323 // Ovarian tumour, otubain // 2.4E-36	---	---	This probe set was annotated using the Matching Probes based pipeline to a Entrez Gene identifier using 1 transcripts. // false // Matching Probes // A	NM_178691(11)	---	6.52374	6.40234	6.6752	7.28475	7.0731	7.00263
1424968_at	1.49756	5.32537e-05	0.00923767	2210023G05Rik	RIKEN cDNA 2210023G05 gene	chr8 D3	chr8:103560332-103568142 (+) // 85.9 // qD3	MGI:1919611	BC027185	ENSMUSG00000031877	72361	NM_197999	NP_932116.1	Mm.26580	Mm.26580	Mm.26580.1	March 2005 (NCBI 34)	full length	Q8K197 /// Q8R097 /// Q8R0L2 /// Q8R1G9	IPR002018 // Carboxylesterase, type B // 1.0E-126	---	---	This probe set was annotated using the Matching Probes based pipeline to a Entrez Gene identifier using 2 transcripts. // false // Matching Probes // A	BC027555(11),NM_197999(11)	---	7.55598	7.29178	7.15811	7.72414	7.95013	8.09109
1431422_a_at	1.49885	7.51524e-06	0.00186233	Dusp14	dual specificity phosphatase 14	chr11 C|11 48.0 cM	chr11:84118321-84136980 (-) // 98.26 // qC	MGI:1927168	AK009744	ENSMUSG00000018648	56405	NM_019819	NP_062793.2	Mm.240885	Mm.142293	Mm.142293.2	March 2005 (NCBI 34)	full length	Q3TLZ7 /// Q5SV91 /// Q7TPY1 /// Q9JLY7	IPR000340 // Dual specificity protein phosphatase // 2.2E-47 /// IPR000340 // Dual specificity protein phosphatase // 1.8E-49	---	---	This probe set was annotated using the Matching Probes based pipeline to a Entrez Gene identifier using 3 transcripts. // false // Matching Probes // A	AK009744(11),BC052836(11),NM_019819(11)	ENSMUSESTT00000063923 // ensembl_est // 2 // Cross Hyb Matching Probes /// ENSMUSESTT00000063924 // ensembl_est // 3 // Cross Hyb Matching Probes /// GENSCAN00000050223 // ensembl_prediction // 8 // Cross Hyb Matching Probes /// AK192747 // gb // 3 // Cross Hyb Matching Probes /// XM_487889 // refseq // 1 // Negative Strand Matching Probes /// GENSCAN00000006123 // ensembl_prediction // 1 // Nega…	7.90515	7.68123	7.48236	8.27679	8.27111	8.28406
1419343_at	1.5008	4.97698e-08	2.7374e-05	Slc15a1	solute carrier family 15 (oligopeptide transporter), member 1	chr14 E5	chr14:115864005-115896082 (-) // 85.36 // qE5	MGI:---	NM_053079	---	56643	NM_053079	NP_444309.1	Mm.155618	Mm.155618	Mm.155618.1	March 2005 (NCBI 34)	full length	P70264 /// Q3UWE2 /// Q9JIP7	IPR000109 // TGF-beta receptor, type I/II extracellular region // 2.2E-4 /// IPR000109 // TGF-beta receptor, type I/II extracellular region // 1.0E-126	NP_444309.1 // span:9-31,51-73,85-107,122-144,164-186,201-223,363-380,621-643,650-672 // numtm:9	---	This probe set was annotated using the Matching Probes based pipeline to a Entrez Gene identifier using 1 transcripts. // false // Matching Probes // A	NM_053079(11)	---	4.64731	4.63106	4.49825	5.19115	5.24054	5.11379
1419086_at	1.50499	4.97698e-06	0.0012975	Fgfbp1	fibroblast growth factor binding protein 1	chr5 B3	chr5:43299426-43301609 (-) // 98.31 // qB3	MGI:1096350	U49641	ENSMUSG00000048373	14181	NM_008009	NP_032035.2	Mm.46053	Mm.46053	Mm.46053.1	March 2005 (NCBI 34)	full length	O70514 /// Q62399	IPR010510 // FGF binding 1 // 1.0E-126	---	---	This probe set was annotated using the Matching Probes based pipeline to a Entrez Gene identifier using 2 transcripts. // false // Matching Probes // A	NM_008009(11),U49641(10)	---	7.8792	7.59278	7.49467	8.19578	8.24125	8.31055
1430715_at	1.5056	4.97698e-08	2.7374e-05	2310014L17Rik	RIKEN cDNA 2310014L17 gene	chr7 A1	chr7:11513996-11516563 (+) // 100.0 // qA1	MGI:---	AK009344	ENSMUSG00000033967	381845	NM_029809	NP_084085.1	Mm.295750	Mm.159811	Mm.159811.1	March 2005 (NCBI 34)	full length	Q9D7D1	IPR001841 // Zn-finger, RING // 9.9E-7	NP_084085.1 // span:202-224 // numtm:1 /// ENSMUSP00000042816 // span:202-224 // numtm:1	---	This probe set was annotated using the Matching Probes based pipeline to a Entrez Gene identifier using 1 transcripts. // false // Matching Probes // A	NM_029809(11)	AK133151 // gb // 1 // Negative Strand Matching Probes	7.23648	7.38595	7.26325	7.88492	7.81155	7.97188
1427638_at	1.5083	3.658e-05	0.00696131	Zbtb16	zinc finger and BTB domain containing 16	chr9 A5.3|9 23.0 cM	chr9:48629090-48808216 (-) // 97.53 // qA5.3	MGI:103222	Z47205	---	235320	XM_134826	XP_134826.4	Mm.34106	Mm.100507	Mm.100507.1	March 2005 (NCBI 34)	---	Q3UQ17 /// Q3V3H4							7.19011	7.46997	7.02099	7.9046	7.66467	7.90223
1454762_at	1.50871	8.70972e-06	0.00211192	Xkrx	X Kell blood group precursor related X linked	chrX E3	chrX:128868249-128868834 (-) // 58.84 // qE3	MGI:---	BM932447	ENSMUSG00000031258	331524	NM_183319	NP_899142.2	Mm.235055	Mm.38753	Mm.38753.1	March 2005 (NCBI 34)	full length	Q5GH68 /// Q8C9P4	---	NP_899142.2 // span:31-53,65-87,97-116,176-198,202-224,257-279,307-329,350-372,382-404 // numtm:9 /// ENSMUSP00000033611 // span:31-53,65-87,97-116,176-198,202-224,257-279,307-329,350-372,382-404 // numtm:9	---	This probe set was annotated using the Matching Probes based pipeline to a Entrez Gene identifier using 1 transcripts. // false // Matching Probes // A	NM_183319(11)	---	6.54095	6.30909	6.10428	6.89085	6.88961	6.96549
1459897_a_at	1.51199	0.00035506	0.0397356	MGI:2446326	suprabasin	chr7A3	chr7:27689318-27693980 (+) // 95.95 // qB1	MGI:2446326	AI507307	ENSMUSG00000046056	282619	NM_172205	NP_757342.1	Mm.250717	Mm.34363	Mm.34363.3	March 2005 (NCBI 34)	full length	Q6SZK0 /// Q80WB4 /// Q8CIT9 /// Q8K2V9	---	---	---	This probe set was annotated using the Matching Probes based pipeline to a Entrez Gene identifier using 3 transcripts. // false // Matching Probes // A	BC029705(11),BC051531(11),NM_172205(11)	GENSCAN00000018175 // ensembl_prediction // 8 // Cross Hyb Matching Probes	11.9892	11.4204	11.3442	11.9613	12.1808	12.4128
1424306_at	1.51516	0	0	Elovl4	elongation of very long chain fatty acids (FEN1/Elo2, SUR4/Elo3, yeast)-like 4	chr9 E2	chr9:83876920-83904525 (-) // 99.18 // qE2	MGI:1933331	BB829575	ENSMUSG00000032262	83603	NM_148941	NP_683743.1	Mm.83949	Mm.83949	Mm.83949.1	March 2005 (NCBI 34)	full length	Q8JZV3 /// Q9EQC4	---	NP_683743.1 // span:47-64,77-99,125-147,154-173,183-205,217-239,249-266 // numtm:7 /// ENSMUSP00000034796 // span:47-64,77-99,125-147,154-173,183-205,217-239,249-266 // numtm:7	---	This probe set was annotated using the Matching Probes based pipeline to a Entrez Gene identifier using 2 transcripts. // false // Matching Probes // A	AK030666(9),NM_148941(11)	---	9.72958	9.65267	9.73496	10.3607	10.3046	10.262
1448181_at	1.51589	0.00015085	0.0218982	Klf15	Kruppel-like factor 15	chr6 D1	chr6:90541260-90553923 (+) // 99.03 // qD1	MGI:---	BC013486	ENSMUSG00000030087	66277	NM_023184	NP_075673.1	Mm.41389	Mm.41389	Mm.41389.1	March 2005 (NCBI 34)	full length	Q3UQB0 /// Q9EPW2	IPR007087 // Zn-finger, C2H2 type // 3.9E-7 /// IPR007087 // Zn-finger, C2H2 type // 3.9E-7 /// IPR007087 // Zn-finger, C2H2 type // 1.5E-5	---	---	This probe set was annotated using the Matching Probes based pipeline to a Entrez Gene identifier using 1 transcripts. // false // Matching Probes // A	NM_023184(11)	AK191990 // gb // 3 // Cross Hyb Matching Probes	8.05734	7.97938	7.78477	8.88586	8.2594	8.4884
1419133_at	1.51608	6.79856e-05	0.0112729	Evpl	envoplakin	chr11 E1	chr11:116329604-116332281 (-) // 98.2 // qE2	MGI:107507	NM_025276	---	14027	NM_025276	NP_079552.2	Mm.293683	Mm.27181	Mm.27181.1	March 2005 (NCBI 34)	full length	Q3V478 /// Q8R167 /// Q9D952	IPR001101 // Plectin repeat // 1.3E-19 /// IPR001101 // Plectin repeat // 2.2E-15	---	---	This probe set was annotated using the Matching Probes based pipeline to a Entrez Gene identifier using 1 transcripts. // false // Matching Probes // A	BC025156(11)	NM_025276 // refseq // 8 // Cross Hyb Matching Probes /// GENSCAN00000030050 // ensembl_prediction // 8 // Cross Hyb Matching Probes /// ENSMUST00000037007 // ensembl_transcript // 8 // Cross Hyb Matching Probes	8.68899	8.54198	8.21749	8.916	9.05988	9.28528
1451308_at	1.51776	4.97698e-08	2.7374e-05	Elovl4	elongation of very long chain fatty acids (FEN1/Elo2, SUR4/Elo3, yeast)-like 4	chr9 E2	chr9:83876920-83904525 (-) // 99.18 // qE2	MGI:1933331	BB829575	ENSMUSG00000032262	83603	NM_148941	NP_683743.1	Mm.83949	Mm.83949	Mm.83949.1	March 2005 (NCBI 34)	full length	Q8JZV3 /// Q9EQC4	---	NP_683743.1 // span:47-64,77-99,125-147,154-173,183-205,217-239,249-266 // numtm:7 /// ENSMUSP00000034796 // span:47-64,77-99,125-147,154-173,183-205,217-239,249-266 // numtm:7	---	This probe set was annotated using the Matching Probes based pipeline to a Entrez Gene identifier using 2 transcripts. // false // Matching Probes // A	AK030666(11),NM_148941(11)	---	8.84827	8.90209	8.89776	9.54795	9.55175	9.36591
1438133_a_at	1.51808	4.57882e-06	0.00121476	Cyr61	cysteine rich protein 61	chr3 H2|3 72.9 cM	chr3:145544185-145544844 (-) // 90.02 // qH2	MGI:---	BM202770	ENSMUSG00000028195	16007	NM_010516	NP_034646.1	Mm.1231	Mm.1231	Mm.1231.2	March 2005 (NCBI 34)	full length	P18406 /// Q3TX21 /// Q5XKR1	IPR000884 // Thrombospondin, type I // 3.6E-13 /// IPR001007 // von Willebrand factor, type C // 1.4E-27 /// IPR006208 // Cystine knot domain // 3.8E-40 /// IPR000867 // Insulin-like growth factor-binding protein, IGFBP // 2.3E-27	---	---	This probe set was annotated using the Matching Probes based pipeline to a Entrez Gene identifier using 1 transcripts. // false // Matching Probes // A	NM_010516(11)	ENSMUSESTT00000033857 // ensembl_est // 7 // Cross Hyb Matching Probes	9.27987	9.33396	9.23565	9.753	10.1227	9.79215
1425676_a_at	1.51972	5.604e-05	0.00953772	Elovl1	elongation of very long chain fatty acids (FEN1/Elo2, SUR4/Elo3, yeast)-like 1	chr4 D2.1	chr4:117806149-117808711 (+) // 97.03 // qD2.1	MGI:1858959	BC006735	ENSMUSG00000006390	54325	NM_019422	NP_062295.1	Mm.282096	Mm.29492	Mm.29492.2	March 2005 (NCBI 34)	full length	Q4V9V3 /// Q548M4 /// Q9JLJ5 /// Q9WU14	---	NP_062295.1 // span:20-42,63-85,108-130,137-154,174-196,203-221,231-253 // numtm:7 /// AAH06735.1 // span:20-42,63-85,108-130,137-154,174-196,203-221,231-253 // numtm:7 /// AAH96673.1 // span:31-53,60-77,97-119,126-144,154-176 // numtm:5 /// ENSMUSP00000006557 // span:20-42,63-85,108-130,137-154,174-196,203-221,231-253 // numtm:7 /// ENSMUSP00000081344 // span:20-42,63-85,108-130,137-154,174-196,…	---	This probe set was annotated using the Matching Probes based pipeline to a Entrez Gene identifier using 2 transcripts. // false // Matching Probes // A	AK156003(11),NM_019422(11)	ENSMUST00000067896 // ensembl_transcript // 5 // Negative Strand Matching Probes /// AK082795 // gb // 8 // Negative Strand Matching Probes	9.58478	9.46315	9.10673	9.88079	9.91256	10.1844
1439100_s_at	1.52302	4.47928e-07	0.00018038	---	---	---	chr16:89620104-89620630 (-) // 97.74 // qC3.3	MGI:---	BB284664	---	---	---	---	---	---	Mm.202660.1	March 2005 (NCBI 34)	---	---	---	---	---	This probe set was annotated using the Genome Target Overlap based pipeline to a ENSEMBL Prediction identifier using 1 transcripts. // false // Genome Target Overlap // B	GENSCAN00000032125	XM_489661 // refseq // 1 // Cross Hyb Matching Probes /// XM_359200 // refseq // 1 // Cross Hyb Matching Probes	5.63155	5.7171	5.60292	6.25405	6.40307	6.12693
1439630_x_at	1.52338	0.00030011	0.0356193	MGI:2446326	suprabasin	chr7A3	chr7:27692655-27693981 (+) // 100.0 // qB1	MGI:2446326	AI844734	ENSMUSG00000046056	282619	NM_172205	NP_757342.1	Mm.250717	Mm.34363	Mm.34363.1	March 2005 (NCBI 34)	full length	Q6SZK0 /// Q80WB4 /// Q8CIT9 /// Q8K2V9	---	---	---	This probe set was annotated using the Matching Probes based pipeline to a Entrez Gene identifier using 2 transcripts. // false // Matching Probes // A	BC029705(11),BC051531(11)	ENSMUSESTT00000072071 // ensembl_est // 1 // Cross Hyb Matching Probes /// NM_172205 // refseq // 7 // Cross Hyb Matching Probes /// GENSCAN00000018175 // ensembl_prediction // 3 // Cross Hyb Matching Probes /// ENSMUST00000080518 // ensembl_transcript // 5 // Cross Hyb Matching Probes /// AK216432 // gb // 1 // Cross Hyb Matching Probes	12.0977	11.5234	11.4643	12.0707	12.3168	12.5313
1440523_at	1.52923	0.00033052	0.0380277	MGI:2668443	retinal short chain dehydrogenase reductase 2	chr4 A1	chr4:3923082-3937534 (-) // 99.85 // qA1	MGI:2668443	AV374490	ENSMUSG00000028236	242285	NM_181989	NP_871789.1	Mm.98096	Mm.98096	Mm.98096.1	March 2005 (NCBI 34)	full length	Q7TQA3	IPR002198 // Short-chain dehydrogenase/reductase SDR // 8.4E-48 /// IPR002198 // Short-chain dehydrogenase/reductase SDR // 8.4E-48 /// IPR005326 // Plectin/S10, N-terminal // 6.8E-11	NP_871789.1 // span:10-32,270-292 // numtm:2 /// ENSMUSP00000046298 // span:10-32,270-292 // numtm:2	---	This probe set was annotated using the Matching Probes based pipeline to a Entrez Gene identifier using 2 transcripts. // false // Matching Probes // A	AK136508(11),NM_181989(11)	---	7.06586	6.59449	6.53909	6.99198	7.42871	7.62883
1460732_a_at	1.52983	2.807e-05	0.00550432	Ppl	periplakin	chr16 A-B1|16 4.4 cM	chr16:4760085-4805692 (-) // 97.56 // qA1	MGI:1194898	AF126834	ENSMUSG00000039457	19041	NM_008909	NP_032935.1	Mm.266875	Mm.10225	Mm.10225.1	March 2005 (NCBI 34)	full length	Q3UQD7 /// Q6PG96 /// Q8CEH5 /// Q9R269	IPR001101 // Plectin repeat // 5.3E-7 /// IPR002017 // Spectrin repeat // 0.0023 /// IPR002017 // Spectrin repeat // 0.022 /// IPR002017 // Spectrin repeat // 0.052 /// IPR002017 // Spectrin repeat // 0.25 /// IPR002017 // Spectrin repeat // 0.0059 /// IPR001101 // Plectin repeat // 5.3E-7 /// IPR001101 // Plectin repeat // 5.3E-7 /// IPR001101 // Plectin repeat // 5.3E-7 /// IPR001101 // Plectin…	---	---	This probe set was annotated using the Matching Probes based pipeline to a Entrez Gene identifier using 3 transcripts. // false // Matching Probes // A	AK014700(11),AK028144(11),NM_008909(11)	---	8.96996	8.97416	8.61246	9.31566	9.41944	9.67327
1449166_at	1.53156	0.00016519	0.0234278	S100a14	S100 calcium binding protein A14	chr3 F2	chr3:90657890-90659567 (+) // 94.28 // qF1	MGI:1913416	NM_025393	ENSMUSG00000042306	66166	NM_025393	NP_079669.1	Mm.24006	Mm.24006	Mm.24006.1	March 2005 (NCBI 34)	full length	Q9D2Q8	IPR001751 // Calcium-binding protein, S-100/ICaBP type // 2.5E-9	---	---	This probe set was annotated using the Matching Probes based pipeline to a Entrez Gene identifier using 2 transcripts. // false // Matching Probes // A	BC025607(11),NM_025393(11)	---	9.34725	9.02516	8.64565	9.53348	9.55214	9.78914
1449959_x_at	1.5328	0.00045947	0.0481925	Sprrl9	small proline rich-like 9	chr3 F1	chr3:92869251-92871102 (-) // 99.58 // qF2.1	MGI:---	NM_026335	ENSMUSG00000049593	67718	NM_026335	NP_080611.1	Mm.23784	Mm.23784	Mm.23784.1	March 2005 (NCBI 34)	full length	Q9D6R3 /// Q9D7A2	---	---	---	This probe set was annotated using the Matching Probes based pipeline to a Entrez Gene identifier using 1 transcripts. // false // Matching Probes // A	NM_026335(11)	ENSMUSESTT00000070636 // ensembl_est // 2 // Cross Hyb Matching Probes /// NM_025413 // refseq // 2 // Cross Hyb Matching Probes /// XM_622329 // refseq // 1 // Cross Hyb Matching Probes /// ENSMUST00000029527 // ensembl_transcript // 2 // Cross Hyb Matching Probes /// AK085446 // gb // 1 // Cross Hyb Matching Probes	10.5652	9.84175	9.75418	10.5447	10.6127	10.8639
1439183_at	1.54651	0.00034844	0.0392873	Asah3	N-acylsphingosine amidohydrolase (alkaline ceramidase) 3	chr17 D	chr17:55165461-55165821 (-) // 99.44 // qD	MGI:---	AI662009	ENSMUSG00000045019	171168	NM_175731	NP_783858.1	Mm.218784	Mm.33160	Mm.33160.1	March 2005 (NCBI 34)	full length	Q8R4X1	IPR008901 // Alkaline phytoceramidase // 1.3E-119	NP_783858.1 // span:38-60,67-89,99-118,127-146,150-167,180-197,217-236 // numtm:7 /// ENSMUSP00000062037 // span:38-60,67-89,99-118,127-146,150-167,180-197,217-236 // numtm:7	---	This probe set was annotated using the Matching Probes based pipeline to a Entrez Gene identifier using 1 transcripts. // false // Matching Probes // A	NM_175731(11)	---	5.55886	5.39368	5.20793	5.77527	5.76629	6.51764
1441799_at	1.54698	0.00045569	0.0479072	6030422H21Rik	RIKEN cDNA 6030422H21 gene	---	chr17:26606534-26606945 (-) // 99.04 // qA3.3	MGI:3028072	AI098139	---	402765	---	---	---	Mm.38027	Mm.38027.1	March 2005 (NCBI 34)	---	---	---	---	---	This probe set was annotated using the Matching Probes based pipeline to a Entrez Gene identifier using 1 transcripts. // false // Matching Probes // A	AK154299(11)	---	5.01233	5.06878	4.89273	6.17917	5.3206	5.37409
1417732_at	1.54727	0.00021525	0.0283865	Anxa8	annexin A8	chr14 B|14 13.0 cM	chr14:31518607-31533190 (+) // 98.16 // qB	MGI:---	NM_013473	ENSMUSG00000021950	11752	NM_013473	NP_038501.2	Mm.3267	Mm.3267	Mm.3267.1	March 2005 (NCBI 34)	full length	O35640 /// Q8K2N9 /// Q921D0	IPR001464 // Annexin // 1.4E-27 /// IPR001464 // Annexin // 4.7E-22 /// IPR001464 // Annexin // 1.8E-30 /// IPR001464 // Annexin // 1.6E-31	---	Prostaglandin_synthesis_regulation // GenMAPP	This probe set was annotated using the Matching Probes based pipeline to a Entrez Gene identifier using 1 transcripts. // false // Matching Probes // A	NM_013473(11)	ENSMUSESTT00000051106 // ensembl_est // 8 // Cross Hyb Matching Probes	8.95913	8.74155	8.17316	9.18984	9.19222	9.39264
1436932_at	1.55287	0.00010193	0.0159069	Tfcp2l4	transcription factor CP2-like 4	chr4 D3	chr4:134920324-134921090 (-) // 99.48 // qD3	MGI:---	AV231424	---	230824	NM_001013756	NP_001013778.1	---	Mm.35398	Mm.35398.1	March 2005 (NCBI 34)	---	Q5FWH3	IPR007604 // CP2 transcription factor // 3.6E-33 /// IPR007604 // CP2 transcription factor // 8.6E-89	---	---	This probe set was annotated using the Matching Probes based pipeline to a Entrez Gene identifier using 1 transcripts. // false // Matching Probes // A	NM_001013756(11)	---	6.63837	6.29433	5.93254	6.82812	7.04432	6.90927
1424966_at	1.55565	4.992e-05	0.00879454	Tmem40	transmembrane protein 40	chr6 E3	chr6:115754798-115784672 (-) // 93.28 // qE3	MGI:2137870	BC019416	ENSMUSG00000059900	94346	NM_144805	NP_659054.1	Mm.29739	Mm.29739	Mm.29739.1	March 2005 (NCBI 34)	full length	Q4FJU9 /// Q8C5D2 /// Q8VCR5	---	NP_659054.1 // span:151-173,177-199 // numtm:2 /// ENSMUSP00000072704 // span:160-182,186-208 // numtm:2	---	This probe set was annotated using the Matching Probes based pipeline to a Entrez Gene identifier using 2 transcripts. // false // Matching Probes // A	AK078864(11),NM_144805(11)	GENSCAN00000000733 // ensembl_prediction // 2 // Cross Hyb Matching Probes	8.73452	8.5147	8.34124	9.00556	9.0348	9.47434
1416926_at	1.55651	4.42454e-05	0.00821198	Trp53inp1	transformation related protein 53 inducible nuclear protein 1	chr4 A1-A2	chr4:11083587-11101524 (+) // 98.8 // qA1	MGI:---	AW495711	ENSMUSG00000028211	60599	NM_021897	NP_068697.1	Mm.28708	Mm.28708	Mm.28708.1	March 2005 (NCBI 34)	full length	Q3UQK9 /// Q9QXE4	---	---	---	This probe set was annotated using the Matching Probes based pipeline to a Entrez Gene identifier using 1 transcripts. // false // Matching Probes // A	NM_021897(11)	---	9.81651	9.42323	9.58785	10.4574	9.97822	10.3186
1421325_at	1.55891	0	0	Pla2g2f	phospholipase A2, group IIF	chr4 D3	chr4:138130506-138136038 (-) // 98.46 // qD3	MGI:---	NM_012045	ENSMUSG00000028749	26971	NM_012045	NP_036175.2	Mm.331989	Mm.89936	Mm.89936.1	March 2005 (NCBI 34)	full length	Q8CE14 /// Q9QZT4	IPR001211 // Phospholipase A2 // 5.2E-42 /// IPR001211 // Phospholipase A2 // 5.2E-42 /// IPR001211 // Phospholipase A2 // 5.2E-42	---	Glycerophospholipid metabolism // KEGG /// Arachidonic acid metabolism // KEGG /// Linoleic acid metabolism // KEGG /// --- // KEGG /// Fc epsilon RI signaling pathway // KEGG /// Long-term depression // KEGG	This probe set was annotated using the Matching Probes based pipeline to a Entrez Gene identifier using 1 transcripts. // false // Matching Probes // A	NM_012045(11)	---	5.76054	5.5954	5.5745	6.33992	6.22067	6.30313
1435761_at	1.55959	0.00013313	0.020015	Stfa3	stefin A3	chr16 B3|16 22.85 cM	chr16:35985651-35993866 (+) // 92.14 // qB3 /// chr16:36067755-36075943 (-) // 92.99 // qB3	MGI:106196	AW146083	ENSMUSG00000022903	20863	NM_025288	NP_079564.1	Mm.136573	Mm.133872	Mm.133872.2	March 2005 (NCBI 34)	full length	P35173 /// P35175 /// Q497J0 /// Q540I0	IPR000010 // Cysteine protease inhibitor // 2.6E-24 /// IPR000010 // Cysteine protease inhibitor // 2.8E-25	---	---	This probe set was annotated using the Matching Probes based pipeline to a Entrez Gene identifier using 1 transcripts. // false // Matching Probes // A	BC100530(11)	XM_619389 // refseq // 1 // Cross Hyb Matching Probes /// XM_487424 // refseq // 6 // Cross Hyb Matching Probes /// NM_001001332 // refseq // 7 // Cross Hyb Matching Probes /// GENSCAN00000037986 // ensembl_prediction // 2 // Cross Hyb Matching Probes /// GENSCAN00000032449 // ensembl_prediction // 4 // Cross Hyb Matching Probes /// GENSCAN00000028574 // ensembl_prediction // 6 // Cross Hyb Match…	11.9584	11.5132	11.2754	12.0561	12.1887	12.4375
1427963_s_at	1.56132	0.00023452	0.0299628	Rdh9	retinol dehydrogenase 9	chr10 D3	chr10:127277792-127293779 (+) // 87.16 // qD3	MGI:2143528	BE979765	ENSMUSG00000069456	103142	NM_153133	NP_694773.1	Mm.379285	Mm.221173	Mm.221173.1	March 2005 (NCBI 34)	full length	Q3V1Y2 /// Q6PHA1 /// Q76LB8 /// Q8K5C8	IPR002198 // Short-chain dehydrogenase/reductase SDR // 9.8E-52	---	---	This probe set was annotated using the Matching Probes based pipeline to a Entrez Gene identifier using 2 transcripts. // false // Matching Probes // A	AK132181(11),NM_153133(11)	AK144896 // gb // 1 // Cross Hyb Matching Probes	5.47493	4.87	4.71168	5.60443	5.50702	5.88512
1450460_at	1.56282	9.45626e-07	0.00033319	Aqp3	aquaporin 3	---	chr4:41231159-41236645 (-) // 99.39 // qA5	MGI:---	AF104416	ENSMUSG00000028435	11828	NM_016689	NP_057898.1	Mm.34043	Mm.34043	Mm.34043.1	March 2005 (NCBI 34)	full length	Q3TU75 /// Q8R2N1	IPR000425 // Major intrinsic protein // 6.9E-61 /// IPR000425 // Major intrinsic protein // 1.6E-63 /// IPR000425 // Major intrinsic protein // 6.2E-29 /// IPR000425 // Major intrinsic protein // 1.4E-32	NP_057898.1 // span:26-48,58-80,101-123,161-178,191-213,241-260 // numtm:6 /// ENSMUSP00000055110 // span:26-48,58-80,101-123,160-179,192-214,242-261 // numtm:6 /// GENSCAN00000072206 // span:26-48,58-80,101-123,205-224,237-259,287-306 // numtm:6	---	This probe set was annotated using the Genome Target Overlap based pipeline to a Entrez Gene identifier using 1 transcripts. // false // Genome Target Overlap // B	NM_016689	---	8.06797	8.29274	7.90543	8.72551	8.78952	8.69525
1453943_a_at	1.56948	0	0	Acpp	acid phosphatase, prostate	chr9 F1	chr9:104022988-104053821 (-) // 84.86 // qF1	MGI:1928480	AK020693	ENSMUSG00000032561	56318	NM_019807 /// NM_207668	NP_062781.2 /// NP_997551.1	Mm.19941	Mm.19941	Mm.19941.2	March 2005 (NCBI 34)	full length	Q3TQS8 /// Q8C682 /// Q8CE08 /// Q9QXH7	IPR000560 // Histidine acid phosphatase // 1.0E-126 /// IPR000560 // Histidine acid phosphatase // 1.6E-9 /// IPR000560 // Histidine acid phosphatase // 4.0E-79 /// IPR000560 // Histidine acid phosphatase // 1.1E-11 /// IPR000560 // Histidine acid phosphatase // 4.2E-126	NP_997551.1 // span:382-404 // numtm:1 /// ENSMUSP00000059889 // span:385-407 // numtm:1 /// ENSMUSP00000082237 // span:382-404 // numtm:1	---	This probe set was annotated using the Matching Probes based pipeline to a Entrez Gene identifier using 3 transcripts. // false // Matching Probes // A	AK020693(11),NM_019807(11),NM_207668(11)	---	5.41186	5.25162	5.18519	5.92314	5.89488	5.99318
1421057_at	1.56964	1.49309e-06	0.000455	Dnase1l3	deoxyribonuclease 1-like 3	chr14 A1	chr14:5776817-5804259 (-) // 97.21 // qA1	MGI:1314633	BC012671	ENSMUSG00000025279	13421	NM_007870	NP_031896.2	Mm.272258	Mm.10287	Mm.10287.1	March 2005 (NCBI 34)	full length	O55070 /// Q3T9W0 /// Q3U1B0	IPR005135 // Endonuclease/exonuclease/phosphatase // 1.1E-28 /// IPR005135 // Endonuclease/exonuclease/phosphatase // 8.1E-29	---	---	This probe set was annotated using the Matching Probes based pipeline to a Entrez Gene identifier using 2 transcripts. // false // Matching Probes // A	AK156109(11),NM_007870(11)	---	6.06518	5.93792	5.85642	6.47852	6.51275	6.83121
1435639_at	1.57111	0.00027692	0.0337364	2610528A11Rik	RIKEN cDNA 2610528A11 gene	---	chr14:34529841-34538136 (-) // 95.61 // qB	MGI:1917295	BF580962	---	70045	---	---	---	Mm.24660	Mm.24660.1	March 2005 (NCBI 34)	---	---	---	---	---	This probe set was annotated using the Matching Probes based pipeline to a Entrez Gene identifier using 1 transcripts. // false // Matching Probes // A	AK012157(11)	GENSCAN00000073669 // ensembl_prediction // 1 // Cross Hyb Matching Probes	7.38023	7.49251	6.83684	7.52696	8.15285	7.9968
1416715_at	1.57112	4.97698e-08	2.7374e-05	Gjb3	gap junction membrane channel protein beta 3	chr4 D2.2|4 58.0 cM	chr4:126769882-126771420 (-) // 90.51 // qD2.2	MGI:95721	NM_008126	ENSMUSG00000042367	14620	NM_008126	NP_032152.1	Mm.90003	Mm.90003	Mm.90003.1	March 2005 (NCBI 34)	full length	P28231	IPR000500 // Connexins // 1.0E-126	BAC39002.1 // span:21-40,76-98,127-149,189-211 // numtm:4 /// NP_032152.1 // span:21-40,76-98,127-149,189-211 // numtm:4 /// ENSMUSP00000081303 // span:21-40,76-98,127-149,189-211 // numtm:4 /// ENSMUSP00000046755 // span:21-40,76-98,127-149,189-211 // numtm:4	Calcium_regulation_in_cardiac_cells // GenMAPP	This probe set was annotated using the Matching Probes based pipeline to a Entrez Gene identifier using 2 transcripts. // false // Matching Probes // A	AK083716(11),NM_008126(11)	---	6.95807	6.86963	6.79507	7.41304	7.60062	7.57617
1436325_at	1.57441	0	0	Rora	RAR-related orphan receptor alpha	chr9 C-D|9 36.0 cM	chr9:69413828-69415603 (+) // 96.93 // qC	MGI:104661	BB306272	---	19883	NM_013646	NP_038674.1	Mm.267116	Mm.88712	Mm.88712.1	March 2005 (NCBI 34)	full length	P51448 /// Q3U1P4 /// Q8BRL5 /// Q8C3F5	---	---	Nuclear_Receptors // GenMAPP	This probe set was annotated using the Matching Probes based pipeline to a Entrez Gene identifier using 2 transcripts. // false // Matching Probes // A	AK035351(11),AK087905(11)	AK043138 // gb // 1 // Cross Hyb Matching Probes	6.7598	6.72764	6.5364	7.31988	7.35188	7.32817
1437136_at	1.57541	1.722e-05	0.00369836	5830436I19Rik	RIKEN cDNA 5830436I19 gene	---	chr17:45666667-45667535 (+) // 80.78 // qC	MGI:2443032	AV316469	---	319946	---	---	---	Mm.131336	Mm.131336.1	March 2005 (NCBI 34)	---	---	---	---	---	This probe set was annotated using the Matching Probes based pipeline to a Entrez Gene identifier using 1 transcripts. // false // Matching Probes // A	AK137848(11)	AK088937 // gb // 5 // Cross Hyb Matching Probes	5.71417	5.39047	5.51384	6.4755	6.06841	6.05341
1449851_at	1.57577	4.47928e-07	0.00018038	Per1	period homolog 1 (Drosophila)	chr11 B	chr11:69182082-69191529 (+) // 97.92 // qB3	MGI:---	AF022992	ENSMUSG00000020893	18626	NM_011065	NP_035195.1	Mm.7373	Mm.7373	Mm.7373.1	March 2005 (NCBI 34)	full length	O35973 /// Q3U378 /// Q3UFZ7 /// Q5BJ30 /// Q6A060 /// Q8CHR1	IPR000014 // PAS domain // 1.2E-4 /// IPR000014 // PAS domain // 1.2E-4	---	Circadian_Exercise // GenMAPP	This probe set was annotated using the Matching Probes based pipeline to a Entrez Gene identifier using 1 transcripts. // false // Matching Probes // A	NM_011065(11)	---	9.37067	9.18088	9.17172	10.0308	9.75676	9.91556
1431554_a_at	1.57701	2.53826e-05	0.00502097	Anxa9	annexin A9	chr3 F2	chr3:95170246-95180753 (-) // 100.0 // qF2.1	MGI:1923711	AK003395	ENSMUSG00000015702	71790	NM_023628	NP_076117.1	Mm.218844	Mm.218844	Mm.218844.2	March 2005 (NCBI 34)	full length	Q9JHQ0	IPR001464 // Annexin // 1.7E-16 /// IPR001464 // Annexin // 1.8E-7 /// IPR001464 // Annexin // 8.4E-17 /// IPR001464 // Annexin // 1.8E-22 /// IPR001464 // Annexin // 1.7E-16 /// IPR001464 // Annexin // 1.8E-7 /// IPR001464 // Annexin // 5.0E-15 /// IPR001464 // Annexin // 1.8E-22	---	---	This probe set was annotated using the Matching Probes based pipeline to a Entrez Gene identifier using 2 transcripts. // false // Matching Probes // A	BC062140(11),NM_023628(11)	ENSMUSESTT00000072778 // ensembl_est // 5 // Cross Hyb Matching Probes /// GENSCAN00000078665 // ensembl_prediction // 5 // Cross Hyb Matching Probes /// ENSMUSESTT00000072669 // ensembl_est // 4 // Negative Strand Matching Probes	6.39784	6.20324	6.25536	6.65399	6.93787	7.24784
1452957_at	1.57772	6.76869e-06	0.00172472	Krtap3-3	keratin associated protein 3-3	chr11 D	chr11:99659168-99659902 (-) // 99.19 // qD	MGI:---	AK009410	---	66380	NM_025524	NP_079800.1	Mm.30539	Mm.30539	Mm.30539.1	March 2005 (NCBI 34)	full length	Q9CPW1 /// Q9D7P0	IPR007659 // Keratin, high-sulphur matrix protein // 4.8E-66	---	---	This probe set was annotated using the Matching Probes based pipeline to a Entrez Gene identifier using 1 transcripts. // false // Matching Probes // A	NM_025524(11)	---	5.1578	5.17867	5.57595	6.06419	5.87548	5.95795
1416953_at	1.58155	0	0	Ctgf	connective tissue growth factor	chr10 A3-B1|10 17.0 cM	chr10:24346439-24349577 (+) // 95.86 // qA4	MGI:---	NM_010217	ENSMUSG00000019997	14219	NM_010217	NP_034347.1	Mm.1810	Mm.1810	Mm.1810.1	March 2005 (NCBI 34)	full length	P29268	IPR006208 // Cystine knot domain // 6.1E-37 /// IPR000884 // Thrombospondin, type I // 1.1E-16 /// IPR000867 // Insulin-like growth factor-binding protein, IGFBP // 5.1E-33 /// IPR001007 // von Willebrand factor, type C // 3.3E-27 /// IPR001007 // von Willebrand factor, type C // 3.8E-27	---	---	This probe set was annotated using the Matching Probes based pipeline to a Entrez Gene identifier using 1 transcripts. // false // Matching Probes // A	NM_010217(11)	---	10.6226	10.6399	10.4822	11.1997	11.2718	11.2689
1421041_s_at	1.58349	1.39355e-06	0.00043345	Gsta1 /// Gsta2	glutathione S-transferase, alpha 1 (Ya) /// glutathione S-transferase, alpha 2 (Yc2)	chr9 E1|9 43.0 cM /// chr9 E1|9 44.0 cM	chr9:78369677-78377087 (+) // 76.37 // qE1 /// chr9:78405374-78421494 (-) // 97.79 // qE1	MGI:---	NM_008182	ENSMUSG00000057933	14857 /// 14858	NM_008181 /// NM_008182	NP_032207.2 /// NP_032208.2	Mm.371562	Mm.197422	Mm.197422.1	March 2005 (NCBI 34)	full length	P10648 /// Q6P8Q0 /// Q6P8Q1 /// Q8K0V9	IPR004045 // Glutathione S-transferase, N-terminal // 2.2E-23 /// IPR004046 // Glutathione S-transferase, C-terminal // 7.9E-31 /// IPR004046 // Glutathione S-transferase, C-terminal // 4.1E-30 /// IPR004045 // Glutathione S-transferase, N-terminal // 3.1E-25 /// IPR004045 // Glutathione S-transferase, N-terminal // 2.7E-8 /// IPR004046 // Glutathione S-transferase, C-terminal // 2.1E-26	---	---	This probe set was annotated using the Matching Probes based pipeline to a Entrez Gene identifier using 2 transcripts. // true // Matching Probes // A	ENSMUSESTT00000075519(11),ENSMUSESTT00000075520(11),ENSMUSESTT00000075521(9),NM_008182(11),NM_008181(11),GENSCAN00000073396(11),ENSMUST00000034901(11),ENSMUST00000034902(11)	XM_918102 // refseq // 1 // Cross Hyb Matching Probes /// GENSCAN00000024867 // ensembl_prediction // 8 // Cross Hyb Matching Probes /// ENSMUST00000001401 // ensembl_transcript // 8 // Cross Hyb Matching Probes /// GENSCAN00000003581 // ensembl_prediction // 2 // Cross Hyb Matching Probes /// GENSCAN00000010819 // ensembl_prediction // 5 // Cross Hyb Matching Probes /// GENSCAN00000060164 // ens…	6.49861	6.5946	6.22067	6.99855	7.0814	7.23491
1426516_a_at	1.58366	0.00033669	0.0384435	Lpin1	lipin 1	chr12 A1.1|12 9.0 cM	chr12:16591330-16665551 (-) // 97.77 // qA1.1	MGI:1891340	AK014526	ENSMUSG00000020593	14245	NM_015763 /// NM_172950	NP_056578.2 /// NP_766538.2	Mm.153625	Mm.28548	Mm.28548.2	March 2005 (NCBI 34)	full length	Q3U3C3 /// Q80XT6 /// Q8CD95 /// Q8CFH3 /// Q91ZP3	IPR007651 // Lipin, N-terminal conserved region // 4.6E-81	---	---	This probe set was annotated using the Matching Probes based pipeline to a Entrez Gene identifier using 5 transcripts. // false // Matching Probes // A	AB093214(11),AK019539(10),AK154837(10),NM_015763(11),NM_172950(11)		9.47227	9.202	8.72176	10.051	9.39811	9.94834
1427126_at	1.58555	7.73921e-05	0.0125106	Hspa1a	heat shock protein 1A	chr17 B1	chr17:33053520-33054859 (-) // 96.25 // qB1 /// chr17:33067065-33067628 (-) // 41.74 // qB1	MGI:96244	M12573	---	193740	NM_010479	NP_034609.1	Mm.6388	Mm.6388	Mm.6388.1	March 2005 (NCBI 34)	full length	Q3TAI8 /// Q3TU85 /// Q61696 /// Q61698	IPR001023 // Heat shock protein Hsp70 // 5.2E-101	---	---	This probe set was annotated using the Matching Probes based pipeline to a Entrez Gene identifier using 1 transcripts. // false // Matching Probes // A	AK165042(11)	---	7.99208	7.81454	7.26474	8.26961	8.41566	8.39271
1419051_at	1.58937	4.47928e-07	0.00018038	Ovol1	OVO homolog-like 1 (Drosophila)	chr19 A	chr19:5443941-5455452 (-) // 99.5 // qA	MGI:1330290	BC021411	ENSMUSG00000024922	18426	NM_019935	NP_064319.1	Mm.280225	Mm.38323	Mm.38323.1	March 2005 (NCBI 34)	full length	Q3UME7 /// Q545S2 /// Q9WTJ2	IPR007087 // Zn-finger, C2H2 type // 1.2E-5 /// IPR007087 // Zn-finger, C2H2 type // 2.3E-5	---	---	This probe set was annotated using the Matching Probes based pipeline to a Entrez Gene identifier using 2 transcripts. // false // Matching Probes // A	BC021411(11),NM_019935(11)	ENSMUSESTT00000077635 // ensembl_est // 10 // Negative Strand Matching Probes	6.34772	6.10006	6.00316	6.88034	6.76479	6.82285
1441941_x_at	1.59005	3.92684e-05	0.00737935	Serpinb5	serine (or cysteine) peptidase inhibitor, clade B, member 5	chr1 E2.1	chr1:106782993-106783203 (+) // 83.2 // qE2.1	MGI:---	AV171845	ENSMUSG00000067006	20724	NM_009257	NP_033283.1	Mm.268618	Mm.213065	Mm.213065.1	March 2005 (NCBI 34)	full length	P70124 /// Q3ULZ0	IPR000215 // Serpin // 1.0E-126 /// IPR000215 // Serpin // 1.0E-126	---	---	This probe set was annotated using the Matching Probes based pipeline to a Entrez Gene identifier using 1 transcripts. // false // Matching Probes // A	NM_009257(9)	---	5.86971	5.90494	5.34337	6.24715	6.33795	6.55182
1425872_at	1.5906	1.29402e-06	0.00042291	Krtap6-1	keratin associated protein 6-1	chr16 C3.3	chr16:89065212-89065773 (+) // 92.88 // qC3.3	MGI:1330228	D86419	ENSMUSG00000068075	16700	NM_010672	NP_034802.1	Mm.6973	Mm.6973	Mm.6973.2	March 2005 (NCBI 34)	full length	O08631 /// O09048	---	BAA19680.1 // span:15-37,50-72 // numtm:2 /// ENSMUSP00000086507 // span:15-37,50-72 // numtm:2	---	This probe set was annotated using the Matching Probes based pipeline to a Entrez Gene identifier using 1 transcripts. // false // Matching Probes // A	D86419(11)	---	7.44252	7.33088	7.12915	8.06285	8.07195	7.78814
1432976_at	1.59128	4.57882e-05	0.00826038	2310038E17Rik	RIKEN cDNA 2310038E17 gene	chr8 D3	chr8:103555443-103556260 (+) // 48.31 // qD3	MGI:---	AK009671	---	71903	XM_146486	XP_146486.4	Mm.278598	Mm.215195	Mm.215195.1	March 2005 (NCBI 34)	---	---	IPR002018 // Carboxylesterase, type B // 1.0E-126	---	---	This probe set was annotated using the Matching Probes based pipeline to a Entrez Gene identifier using 1 transcripts. // false // Matching Probes // A	XM_146486(11)	---	5.8531	5.32063	5.5745	5.98469	6.41096	6.3748
1422007_at	1.59138	1.39355e-06	0.00043345	Aqp3	aquaporin 3	---	chr4:41231159-41236645 (-) // 99.39 // qA5	MGI:---	AF104416	ENSMUSG00000028435	11828	NM_016689	NP_057898.1	Mm.34043	Mm.34043	Mm.34043.1	March 2005 (NCBI 34)	full length	Q3TU75 /// Q8R2N1	IPR000425 // Major intrinsic protein // 6.9E-61 /// IPR000425 // Major intrinsic protein // 1.6E-63 /// IPR000425 // Major intrinsic protein // 6.2E-29 /// IPR000425 // Major intrinsic protein // 1.4E-32	NP_057898.1 // span:26-48,58-80,101-123,161-178,191-213,241-260 // numtm:6 /// ENSMUSP00000055110 // span:26-48,58-80,101-123,160-179,192-214,242-261 // numtm:6 /// GENSCAN00000072206 // span:26-48,58-80,101-123,205-224,237-259,287-306 // numtm:6	---	This probe set was annotated using the Matching Probes based pipeline to a Entrez Gene identifier using 1 transcripts. // false // Matching Probes // A	NM_016689(9)	ENSMUSESTT00000042793 // ensembl_est // 3 // Cross Hyb Matching Probes	7.48871	7.50367	7.09827	8.00895	8.09003	8.01417
1456986_at	1.59614	6.96777e-07	0.00025971	Zbtb16	PREDICTED: zinc finger and BTB domain containing 16 [Mus musculus], mRNA sequence	---	chr9:48666642-48667316 (-) // 98.96 // qA5.3	MGI:---	BB326368	---	235320	XM_134826	XP_134826.4	Mm.34106	Mm.208350	Mm.208350.1	March 2005 (NCBI 34)	---	Q3UQ17 /// Q3V3H4							5.00127	5.1833	5.13586	5.98998	5.65346	5.71242
1418173_at	1.60232	4.97698e-08	2.7374e-05	4631426H08Rik	RIKEN cDNA 4631426H08 gene	chr11 D	chr11:99424882-99431990 (-) // 98.51 // qD	MGI:---	NM_133730	ENSMUSG00000035831	70810	NM_133730	NP_598491.1	Mm.268173	Mm.21408	Mm.21408.1	March 2005 (NCBI 34)	full length	Q8VCW2	IPR001664 // Intermediate filament protein // 1.0E-126	---	---	This probe set was annotated using the Matching Probes based pipeline to a Entrez Gene identifier using 1 transcripts. // false // Matching Probes // A	NM_133730(11)	GENSCAN00000032510 // ensembl_prediction // 5 // Cross Hyb Matching Probes	8.32537	8.50463	8.32208	9.18601	8.99501	9.02322
1422148_at	1.60841	2.73734e-06	0.00079139	Matn3	matrilin 3	chr12 A1.1|12 2.0 cM	chr12:8974161-8997260 (+) // 99.95 // qA1.1	MGI:---	NM_010770	ENSMUSG00000020583	17182	NM_010770	NP_034900.2	Mm.42226	Mm.42226	Mm.42226.1	March 2005 (NCBI 34)	full length	O35701 /// Q543Q2 /// Q6IR12	IPR006209 // EGF-like domain // 6.3E-7 /// IPR006209 // EGF-like domain // 4.9E-7 /// IPR006209 // EGF-like domain // 1.8E-6 /// IPR006209 // EGF-like domain // 4.7E-8 /// IPR002035 // von Willebrand factor, type A // 1.8E-64 /// IPR002035 // von Willebrand factor, type A // 1.9E-65	---	---	This probe set was annotated using the Matching Probes based pipeline to a Entrez Gene identifier using 1 transcripts. // false // Matching Probes // A	NM_010770(11)	GENSCAN00000080656 // ensembl_prediction // 1 // Cross Hyb Matching Probes	6.0049	6.31171	6.00793	6.73466	6.64687	7.01159
1437232_at	1.61363	0.00027826	0.0337364	Bpil2	bactericidal/permeability-increasing protein-like 2	chr10 C1	chr10:85517901-85518530 (-) // 61.17 // qC1	MGI:---	BB003287	ENSMUSG00000050108	270757	NM_177772	NP_808440.1	Mm.107214	Mm.107214	Mm.107214.1	March 2005 (NCBI 34)	full length	Q3V1D7 /// Q8C186	IPR001124 // Lipid-binding serum glycoprotein // 2.6E-56 /// IPR001124 // Lipid-binding serum glycoprotein // 3.2E-29 /// IPR001124 // Lipid-binding serum glycoprotein // 2.1E-56	NP_808440.1 // span:7-29 // numtm:1 /// ENSMUSP00000063107 // span:7-29 // numtm:1	---	This probe set was annotated using the Matching Probes based pipeline to a Entrez Gene identifier using 1 transcripts. // false // Matching Probes // A	NM_177772(11)	---	6.54729	5.63003	5.92317	6.59201	6.55618	7.03492
1418488_s_at	1.61889	4.97698e-08	2.7374e-05	Ripk4	receptor-interacting serine-threonine kinase 4	chr16 C4	chr16:98125410-98147263 (-) // 98.9 //	MGI:1919638	AF302127	ENSMUSG00000005251	72388	NM_023663	NP_076152.2	Mm.35290	Mm.35290	Mm.35290.1	March 2005 (NCBI 34)	full length	Q3UM04 /// Q9CV04 /// Q9ERK0	IPR000719 // Protein kinase // 3.1E-59 /// IPR002110 // Ankyrin // 8.5E-8 /// IPR002110 // Ankyrin // 2.4E-6 /// IPR002110 // Ankyrin // 1.3E-9 /// IPR002110 // Ankyrin // 3.1E-6 /// IPR002110 // Ankyrin // 3.3E-10 /// IPR002110 // Ankyrin // 2.0E-6 /// IPR002110 // Ankyrin // 7.1E-9 /// IPR002110 // Ankyrin // 1.0E-7 /// IPR002110 // Ankyrin // 2.3E-8 /// IPR002110 // Ankyrin // 6.1E-6	---	---	This probe set was annotated using the Matching Probes based pipeline to a Entrez Gene identifier using 1 transcripts. // false // Matching Probes // A	AK077233(11)	NM_023663 // refseq // 6 // Cross Hyb Matching Probes	7.30554	7.46191	7.15349	8.00499	7.98571	8.02692
1423494_at	1.61961	2.21973e-05	0.00448934	2310042E22Rik	RIKEN cDNA 2310042E22 gene	chr16 A3	chr16:20477728-20479328 (+) // 93.79 // qB1 /// chr16_random:2043375-2044531 (+) // 72.41 // /// chr16:20801845-20803435 (-) // 99.56 // qB1 /// chr16:20610619-20612238 (-) // 94.8 // qB1	MGI:1913811	AV010984	ENSMUSG00000068492	66561	NM_025634	NP_079910.1	Mm.46404	Mm.46404	Mm.46404.1	March 2005 (NCBI 34)	full length	Q9CQH1 /// Q9D6T4 /// Q9D705	IPR006904 // Protein of unknown function DUF716 // 4.2E-68	NP_079910.1 // span:10-30,160-182,192-214,227-249 // numtm:4	---	This probe set was annotated using the Matching Probes based pipeline to a Entrez Gene identifier using 2 transcripts. // false // Matching Probes // A	AK009632(10),NM_025634(11)	XM_889601 // refseq // 4 // Cross Hyb Matching Probes /// XM_889664 // refseq // 8 // Cross Hyb Matching Probes /// GENSCAN00000077325 // ensembl_prediction // 7 // Cross Hyb Matching Probes /// GENSCAN00000069368 // ensembl_prediction // 8 // Cross Hyb Matching Probes /// GENSCAN00000078305 // ensembl_prediction // 3 // Cross Hyb Matching Probes /// ENSMUST00000086347 // ensembl_transcript // 8 …	6.83551	6.65969	6.4652	7.02004	7.44692	7.59205
1448612_at	1.62048	4.03135e-06	0.00109529	Sfn	stratifin	---	chr4:132978998-132980282 (-) // 89.21 // qD3	MGI:1891831	NM_018754	---	55948	NM_018754	NP_061224.1	Mm.44482	Mm.2758	Mm.2758.1	March 2005 (NCBI 34)	full length	O70456 /// Q3TEZ1 /// Q9JJ20	IPR000308 // 14-3-3 protein // 1.0E-126 /// IPR001594 // Zn-finger, DHHC type // 2.4E-33 /// IPR000308 // 14-3-3 protein // 1.0E-126	GENSCAN00000027124 // span:89-111,118-140 // numtm:2	Calcium_regulation_in_cardiac_cells // GenMAPP /// Smooth_muscle_contraction // GenMAPP	This probe set was annotated using the Genome Target Overlap based pipeline to a Entrez Gene identifier using 1 transcripts. // false // Genome Target Overlap // B	AK146490	NM_018754 // refseq // 4 // Cross Hyb Matching Probes /// ENSMUST00000079676 // ensembl_transcript // 2 // Cross Hyb Matching Probes /// GENSCAN00000038053 // ensembl_prediction // 4 // Cross Hyb Matching Probes /// ENSMUST00000049531 // ensembl_transcript // 4 // Cross Hyb Matching Probes /// GENSCAN00000033751 // ensembl_prediction // 2 // Cross Hyb Matching Probes /// ENSMUST00000092711 // ens…	9.01223	8.9646	8.53146	9.63722	9.42902	9.54299
1426942_at	1.62096	1.14471e-05	0.0026612	---	---	---	chr10:43763732-43790148 (-) // 95.43 // qB2	MGI:---	BM233292	ENSMUSG00000019866	---	---	---	---	---	Mm.205096.1	March 2005 (NCBI 34)	---	Q3UN98 /// Q4VC42 /// Q8C2S1 /// Q8K2B9	IPR001064 // Beta and gamma crystallin // 2.0E-15 /// IPR001064 // Beta and gamma crystallin // 2.3E-23 /// IPR001064 // Beta and gamma crystallin // 2.1E-12 /// IPR001064 // Beta and gamma crystallin // 1.1E-26 /// IPR001064 // Beta and gamma crystallin // 9.3E-16	---	---	This probe set was annotated using the Matching Probes based pipeline to a ENSEMBL Transcript,RefSeq identifier using 1 transcripts. // false // Matching Probes // A	XM_909650(11),ENSMUST00000020017(11)	GENSCAN00000002135 // ensembl_prediction // 2 // Negative Strand Matching Probes	6.55158	6.64341	6.26144	7.07839	7.00738	7.47287
1418855_at	1.62333	0.00016414	0.0233531	1110008K04Rik	RIKEN cDNA 1110008K04 gene	chr3 F2.1	chr3:92955974-92957323 (-) // 99.85 // qF2.1	MGI:---	NM_028628	ENSMUSG00000046676	73730	NM_028628	NP_082904.1	Mm.291773	Mm.36668	Mm.36668.1	March 2005 (NCBI 34)	full length	Q9D1G7	---	---	---	This probe set was annotated using the Matching Probes based pipeline to a Entrez Gene identifier using 1 transcripts. // false // Matching Probes // A	NM_028628(11)	ENSMUSESTT00000080272 // ensembl_est // 1 // Cross Hyb Matching Probes /// AK043106 // gb // 1 // Negative Strand Matching Probes	5.5701	4.75791	4.71899	5.60743	5.70211	5.84601
1460734_at	1.62551	3.03596e-06	0.00084521	Col9a3	procollagen, type IX, alpha 3	chr2 H4|2 108.0 cM	chr2:181099156-181123102 (+) // 98.63 // qH4	MGI:---	BG074456	ENSMUSG00000027570	12841	NM_009936	NP_034066.1	Mm.141312	Mm.141312	Mm.141312.1	March 2005 (NCBI 34)	full length	Q61248 /// Q8BSX1 /// Q8K2L1 /// Q8VHY3 /// Q9CTK5 /// Q9JKK4	IPR008160 // Collagen triple helix repeat // 5.1E-10 /// IPR008160 // Collagen triple helix repeat // 3.6E-5 /// IPR008160 // Collagen triple helix repeat // 6.0E-13 /// IPR008160 // Collagen triple helix repeat // 1.3E-6 /// IPR008160 // Collagen triple helix repeat // 1.6E-12 /// IPR008160 // Collagen triple helix repeat // 1.5E-12 /// IPR008160 // Collagen triple helix repeat // 1.7E-13 /// IP…	---	---	This probe set was annotated using the Matching Probes based pipeline to a Entrez Gene identifier using 1 transcripts. // false // Matching Probes // A	NM_009936(11)	GENSCAN00000038929 // ensembl_prediction // 5 // Cross Hyb Matching Probes	9.36579	9.00106	8.93389	9.73853	9.68859	9.98798
1460347_at	1.62987	0.00033834	0.0384816	Krt1-14	keratin complex 1, acidic, gene 14	chr11 D|11 58.6 cM	chr11:100312200-100316688 (-) // 97.98 // qD	MGI:96688	BC011074	ENSMUSG00000045545	16664	NM_016958	NP_058654.1	Mm.6974	Mm.6974	Mm.6974.1	March 2005 (NCBI 34)	full length	Q61781 /// Q99LE0	IPR001664 // Intermediate filament protein // 4.7E-122 /// IPR001664 // Intermediate filament protein // 1.0E-126	---	---	This probe set was annotated using the Matching Probes based pipeline to a Entrez Gene identifier using 2 transcripts. // false // Matching Probes // A	BC003325(11),NM_016958(11)	GENSCAN00000011604 // ensembl_prediction // 8 // Cross Hyb Matching Probes	10.5614	10.3505	9.4794	10.7282	10.7777	11.0114
1450618_a_at	1.63113	2.98619e-06	0.00083652	Sprr2a	small proline-rich protein 2A	chr3 F1|3 45.2 cM	chr3:92252562-92252814 (+) // 99.6 // qF1 /// chr3:92359941-92360193 (+) // 99.6 // qF1 /// chr3:92394624-92394876 (+) // 98.41 // qF1	MGI:1330350	NM_011468	ENSMUSG00000068895 /// ENSMUSG00000068893	20755	NM_011468	NP_035598.2	Mm.6853	Mm.6853	Mm.6853.1	March 2005 (NCBI 34)	full length	O70554 /// Q4KL71 /// Q9CQK8	---	---	---	This probe set was annotated using the Matching Probes based pipeline to a Entrez Gene identifier using 3 transcripts. // false // Matching Probes // A	AK007928(11),BC010818(11),NM_011468(11)	ENSMUSESTT00000070629 // ensembl_est // 8 // Cross Hyb Matching Probes /// ENSMUSESTT00000070630 // ensembl_est // 8 // Cross Hyb Matching Probes /// XM_895569 // refseq // 8 // Cross Hyb Matching Probes /// ENSMUST00000090872 // ensembl_transcript // 8 // Cross Hyb Matching Probes /// BC051122 // gb // 8 // Cross Hyb Matching Probes /// BC099393 // gb // 8 // Cross Hyb Matching Probes /// XM_622…	9.25444	9.0436	9.27454	9.61789	9.98973	10.0942
1419722_at	1.6358	1.49309e-07	7.16384e-05	Prss19	protease, serine, 19 (neuropsin)	chr7 B3	chr7:39973268-39979515 (+) // 98.66 // qB3	MGI:1343327	NM_008940	ENSMUSG00000064023	259277	NM_008940	NP_032966.1	Mm.226595	Mm.5193	Mm.5193.2	March 2005 (NCBI 34)	full length	Q61955 /// Q8K5D7	IPR001254 // Peptidase S1, chymotrypsin // 2.8E-70 /// IPR001254 // Peptidase S1, chymotrypsin // 1.4E-100 /// IPR001254 // Peptidase S1, chymotrypsin // 1.7E-74 /// IPR001254 // Peptidase S1, chymotrypsin // 2.6E-82	---	---	This probe set was annotated using the Matching Probes based pipeline to a Entrez Gene identifier using 2 transcripts. // false // Matching Probes // A	AB074296(10),NM_008940(11)	GENSCAN00000017248 // ensembl_prediction // 8 // Cross Hyb Matching Probes /// GENSCAN00000069034 // ensembl_prediction // 3 // Cross Hyb Matching Probes	7.90877	7.68856	7.65311	8.34175	8.46501	8.58533
1438055_at	1.63607	1.04517e-06	0.00035442	Rarres1	retinoic acid receptor responder (tazarotene induced) 1	chr3 E1	chr3:67579891-67616529 (-) // 98.81 // qE1	MGI:---	BB035017	ENSMUSG00000049404	109222	XM_130987	XP_130987.3	Mm.38002	Mm.38002	Mm.38002.1	March 2005 (NCBI 34)	---	Q8BVL6	IPR009684 // Latexin // 1.0E-126 /// IPR009684 // Latexin // 1.0E-126	---	---	This probe set was annotated using the Matching Probes based pipeline to a Entrez Gene identifier using 1 transcripts. // false // Matching Probes // A	XM_130987(11)	ENSMUSESTT00000052579 // ensembl_est // 8 // Cross Hyb Matching Probes /// GENSCAN00000029466 // ensembl_prediction // 4 // Cross Hyb Matching Probes	7.16626	7.01286	7.06104	7.76031	7.57704	8.04519
1449378_at	1.64042	4.952e-05	0.00875861	Krt1-c29	keratin complex-1, acidic, gene C29	chr11 D|11 57.85 cM	chr11:99454603-99460140 (-) // 98.85 // qD	MGI:---	NM_010666	ENSMUSG00000017588	16675	NM_010666	NP_034796.1	Mm.141666	Mm.141666	Mm.141666.1	March 2005 (NCBI 34)	full length	Q9Z320	IPR001664 // Intermediate filament protein // 1.0E-126	---	---	This probe set was annotated using the Matching Probes based pipeline to a Entrez Gene identifier using 1 transcripts. // false // Matching Probes // A	NM_010666(11)	---	7.5765	7.47742	6.87124	8.16068	8.07975	7.8386
1420772_a_at	1.64163	4.97698e-08	2.7374e-05	Tsc22d3	TSC22 domain family 3	chrX F1	chrX:135258726-135262384 (-) // 94.59 // qF1	MGI:1196284	NM_010286	ENSMUSG00000031431	14605	NM_010286	NP_034416.2	Mm.22216	Mm.22216	Mm.22216.1	March 2005 (NCBI 34)	full length	Q3UNI6 /// Q9Z2S7	IPR000580 // TSC-22 / Dip / Bun // 1.5E-43 /// IPR000580 // TSC-22 / Dip / Bun // 1.5E-43	---	---	This probe set was annotated using the Matching Probes based pipeline to a Entrez Gene identifier using 1 transcripts. // false // Matching Probes // A	NM_010286(11)	GENSCAN00000076082 // ensembl_prediction // 4 // Negative Strand Matching Probes	9.81409	9.81807	9.79066	10.6054	10.3526	10.6219
1419619_at	1.64395	1.70213e-05	0.00367309	1200016G03Rik	RIKEN cDNA 1200016G03 gene	chr15 F3	chr15:101334160-101350430 (-) // 99.79 // qF2	MGI:1921377	NM_028770	ENSMUSG00000037185	74127	XM_283319	XP_283319.4	Mm.383996	Mm.33385	Mm.33385.1	March 2005 (NCBI 34)	---	Q3TBQ1 /// Q8C1M7	IPR001664 // Intermediate filament protein // 1.4E-96 /// IPR001664 // Intermediate filament protein // 4.0E-63 /// IPR001664 // Intermediate filament protein // 7.3E-12	---	---	This probe set was annotated using the Matching Probes based pipeline to a Entrez Gene identifier using 2 transcripts. // false // Matching Probes // A	AK004811(11),XM_283319(11)	---	8.85064	8.73874	8.20714	9.20406	9.33717	9.41846
1448231_at	1.64531	1.70213e-05	0.00367309	Fkbp5	FK506 binding protein 5	chr17 A3.3|17 13.0 cM	chr17:26585289-26672577 (-) // 92.57 // qA3.3	MGI:104670	U16959	ENSMUSG00000024222	14229	NM_010220	NP_034350.1	Mm.276405	Mm.154390	Mm.154390.1	March 2005 (NCBI 34)	full length	Q3TX72 /// Q4FJN2 /// Q64378	IPR001440 // TPR repeat // 1.1E-7 /// IPR001179 // Peptidylprolyl isomerase, FKBP-type // 1.4E-21 /// IPR001440 // TPR repeat // 3.7E-9 /// IPR001179 // Peptidylprolyl isomerase, FKBP-type // 1.0E-43 /// IPR001179 // Peptidylprolyl isomerase, FKBP-type // 6.1E-40	---	Calcium signaling pathway // KEGG	This probe set was annotated using the Matching Probes based pipeline to a Entrez Gene identifier using 2 transcripts. // false // Matching Probes // A	AK159389(11),NM_010220(11)	AK187496 // gb // 1 // Negative Strand Matching Probes	8.39777	8.32627	8.09599	9.26888	8.6453	9.0726
1419591_at	1.64588	6.95782e-05	0.0114947	Mlze	melanoma-derived leucine zipper, extra-nuclear factor	chr15 D1	chr15:63851949-63880577 (-) // 92.65 // qD1	MGI:1933176	NM_031378	---	83492	NM_031378	NP_113555.1	Mm.335619	Mm.83284	Mm.83284.1	March 2005 (NCBI 34)	full length	Q99NB5	IPR007677 // DFNA5 protein // 1.0E-126	---	---	This probe set was annotated using the Matching Probes based pipeline to a Entrez Gene identifier using 2 transcripts. // false // Matching Probes // A	AK137662(11),NM_031378(11)	NM_177912 // refseq // 4 // Cross Hyb Matching Probes /// ENSMUST00000089900 // ensembl_transcript // 4 // Cross Hyb Matching Probes	8.05261	7.80292	7.46089	8.1922	8.43777	8.85469
1455519_at	1.64738	6.96777e-07	0.00025971	Dsg1b	desmoglein 1 beta	chr18 A2|18 7.02 cM	chr18:20782250-20782894 (+) // 96.69 // qA2	MGI:2664357	AV253195	---	225256	NM_181682	NP_859010.1	Mm.383274	Mm.37953	Mm.37953.1	March 2005 (NCBI 34)	full length	Q7TSF1 /// Q9CUH7	---	---	---	This probe set was annotated using the Matching Probes based pipeline to a Entrez Gene identifier using 1 transcripts. // false // Matching Probes // A	AK076540(11)	AK029294 // gb // 2 // Cross Hyb Matching Probes	4.75753	4.32504	4.57132	5.39055	5.20884	5.22668
1422587_at	1.65038	1.29402e-06	0.00042291	Tmem45a	transmembrane protein 45a	chr16 C1.1	chr16:56663471-56743999 (-) // 97.93 // qC1.1	MGI:1913122	NM_019631	ENSMUSG00000022754	56277	NM_019631	NP_062605.2	Mm.262328	Mm.4992	Mm.4992.1	March 2005 (NCBI 34)	full length	Q60774 /// Q8BFU6	IPR006904 // Protein of unknown function DUF716 // 2.8E-68	NP_062605.2 // span:10-27,51-73,88-110,115-137,148-170,177-199,223-245 // numtm:7 /// AAH64715.1 // span:10-27,51-73,88-110,115-137,148-170,177-199,223-245 // numtm:7 /// ENSMUSP00000023435 // span:10-27,51-73,88-110,115-137,148-170,177-199,223-245 // numtm:7	---	This probe set was annotated using the Matching Probes based pipeline to a Entrez Gene identifier using 2 transcripts. // false // Matching Probes // A	BC064715(10),NM_019631(11)	GENSCAN00000006823 // ensembl_prediction // 2 // Cross Hyb Matching Probes	8.74041	8.60631	8.24246	9.17176	9.33869	9.2588
1455186_a_at	1.65303	1.89125e-05	0.00393076	1190003J15Rik	RIKEN cDNA 1190003J15 gene	chr7 F4	chr7:137252559-137255234 (+) // 96.0 // qF5	MGI:1916142	BI556771	---	76974	XM_133915	XP_133915.2	Mm.272359	Mm.33800	Mm.33800.2	March 2005 (NCBI 34)	full length	Q9CRB3	IPR000895 // Transthyretin // 4.8E-71 /// IPR000895 // Transthyretin // 4.8E-71	---	---	This probe set was annotated using the Matching Probes based pipeline to a Entrez Gene identifier using 2 transcripts. // false // Matching Probes // A	BC051545(11),XM_133915(11)	ENSMUST00000026554 // ensembl_transcript // 6 // Cross Hyb Matching Probes	8.89273	8.20232	8.34266	9.17808	9.15898	9.28767
1421381_a_at	1.65861	7.46547e-07	0.00027598	Col9a1	procollagen, type IX, alpha 1	chr1 A5|1 15.0 cM	chr1:24387830-24462135 (+) // 99.8 // qA5	MGI:88465	NM_007740	ENSMUSG00000026147	12839	NM_007740	NP_031766.2	Mm.154662	Mm.154662	Mm.154662.1	March 2005 (NCBI 34)	full length	Q05722 /// Q80VN9 /// Q8BSQ4 /// Q8BT32 /// Q8CEP0 /// Q9CT83 /// Q9D0D2	IPR008160 // Collagen triple helix repeat // 1.6E-14 /// IPR008160 // Collagen triple helix repeat // 5.9E-11 /// IPR008160 // Collagen triple helix repeat // 3.1E-5 /// IPR008160 // Collagen triple helix repeat // 4.4E-7 /// IPR008160 // Collagen triple helix repeat // 1.3E-8 /// IPR008160 // Collagen triple helix repeat // 1.3E-12 /// IPR008160 // Collagen triple helix repeat // 5.2E-5 /// IPR0…
1429869_at	1.66545	4.529e-05	0.00823648	1110020C03Rik	RIKEN cDNA 1110020C03 gene	chr4 D2.1	chr4:117945478-117946798 (+) // 98.87 // qD2.1	MGI:---	AI561792	---	68625	NM_026789	NP_081065.1	Mm.256495	Mm.46052	Mm.46052.1	March 2005 (NCBI 34)	full length	Q9D180	---	---	---	This probe set was annotated using the Matching Probes based pipeline to a Entrez Gene identifier using 1 transcripts. // false // Matching Probes // A	AK021161(11)	NM_010867 // refseq // 1 // Negative Strand Matching Probes /// ENSMUST00000073211 // ensembl_transcript // 1 // Negative Strand Matching Probes /// AK133524 // gb // 1 // Negative Strand Matching Probes	9.37715	8.96981	8.56437	9.56849	9.66858	9.89367
1453092_at	1.66998	4.69827e-05	0.0084421	2300002G24Rik	RIKEN cDNA 2300002G24 gene	chr3 F2.1	chr3:93120241-93121711 (-) // 96.27 // qF2.1	MGI:1921425	AK009010	ENSMUSG00000027913	74175	NM_028798	NP_083074.1	Mm.35806	Mm.35806	Mm.35806.1	March 2005 (NCBI 34)	full length	Q6PAI5 /// Q9D7Q2	---	---	---	This probe set was annotated using the Matching Probes based pipeline to a Entrez Gene identifier using 2 transcripts. // false // Matching Probes // A	BC060280(11),NM_028798(11)	ENSMUSESTT00000080270 // ensembl_est // 5 // Cross Hyb Matching Probes	10.2953	9.69461	9.64262	10.3334	10.6931	10.8372
1425102_a_at	1.67028	6.96777e-07	0.00025971	Ace2	angiotensin I converting enzyme (peptidyl-dipeptidase A) 2	chrX F5|X 70.5 cM	chrX:158914841-158962781 (+) // 98.36 // qF5	MGI:1917258	AB053181	ENSMUSG00000015405	70008	NM_027286	NP_081562.1	Mm.13451	Mm.13451	Mm.13451.1	March 2005 (NCBI 34)	full length	Q3URC9 /// Q3UXR1 /// Q8R0I0 /// Q9D836	IPR001548 // Peptidase M2, peptidyl-dipeptidase A // 1.0E-126 /// IPR001548 // Peptidase M2, peptidyl-dipeptidase A // 1.2E-21	BAB25723.2 // span:200-222 // numtm:1 /// NP_081562.1 // span:740-762 // numtm:1 /// ENSMUSP00000073626 // span:740-762 // numtm:1	---	This probe set was annotated using the Matching Probes based pipeline to a Entrez Gene identifier using 2 transcripts. // false // Matching Probes // A	AK141604(11),NM_027286(11)	GENSCAN00000030438 // ensembl_prediction // 7 // Cross Hyb Matching Probes /// AK135357 // gb // 6 // Cross Hyb Matching Probes	5.34459	5.32895	4.98995	5.88772	5.84866	6.15904
1424623_at	1.67274	5.48463e-05	0.00947749	Serpinb5	serine (or cysteine) peptidase inhibitor, clade B, member 5	chr1 E2.1	chr1:106761068-106783206 (+) // 87.39 // qE2.1	MGI:---	AI462524	ENSMUSG00000067006	20724	NM_009257	NP_033283.1	Mm.268618	Mm.4622	Mm.4622.2	March 2005 (NCBI 34)	full length	P70124 /// Q3ULZ0	IPR000215 // Serpin // 1.0E-126 /// IPR000215 // Serpin // 1.0E-126	---	---	This probe set was annotated using the Matching Probes based pipeline to a Entrez Gene identifier using 1 transcripts. // false // Matching Probes // A	NM_009257(11)	---	7.41773	7.37286	6.62105	7.79944	7.83567	8.01484
1456793_at	1.67813	0	0	Cyt1	cytokine like 1	chr5 B3	chr5:36816914-36821216 (+) // 99.9 // qB3	MGI:---	AV264055	ENSMUSG00000062329	231162	XM_132070	XP_132070.2	Mm.76407	Mm.76407	Mm.76407.1	March 2005 (NCBI 34)	---	Q6P536	---	XP_132070.2 // span:5-27 // numtm:1	---	This probe set was annotated using the Matching Probes based pipeline to a Entrez Gene identifier using 1 transcripts. // false // Matching Probes // A	XM_132070(11)	---	7.3893	7.38204	7.22647	8.00607	8.10519	8.13876
1424097_at	1.684	2.73734e-06	0.00079139	Elovl7	ELOVL family member 7, elongation of long chain fatty acids (yeast)	chr13 D2.1	chr13:105343710-105413521 (+) // 97.47 // qD2.2	MGI:---	BC005602	ENSMUSG00000021696	74559	NM_029001	NP_083277.2	Mm.286127	Mm.41397	Mm.41397.1	March 2005 (NCBI 34)	full length	Q8BX38 /// Q8BYY8 /// Q9D2Y9	IPR002076 // GNS1/SUR4 membrane protein // 8.6E-16 /// IPR002076 // GNS1/SUR4 membrane protein // 8.6E-16	NP_083277.2 // span:29-51,72-94,114-136,143-162,172-194,207-226,236-258 // numtm:7 /// AAH05602.1 // span:29-51,72-94,114-136,143-162,172-194,207-226,236-258 // numtm:7 /// ENSMUSP00000022207 // span:28-50,71-93,116-138,145-164,174-196,209-228,238-260 // numtm:7	---	This probe set was annotated using the Matching Probes based pipeline to a Entrez Gene identifier using 1 transcripts. // false // Matching Probes // A	NM_029001(11)	---	7.46486	6.86813	7.31728	7.94583	7.97283	7.99894
1437302_at	1.68752	4.57882e-06	0.00121476	Adrb2	adrenergic receptor, beta 2	chr18 E1|18 34.0 cM	chr18:62567071-62568862 (-) // 97.07 // qE1	MGI:---	AV083350	---	11555	NM_007420	NP_031446.2	Mm.5598	Mm.5598	Mm.5598.1	March 2005 (NCBI 34)	full length	Q8BH38 /// Q8K0V0							6.81888	7.09196	6.5231	7.66809	7.35007	7.69216
1429460_at	1.69113	1.41346e-05	0.00321963	Gpr115	G protein-coupled receptor 115	chr17 B2	chr17:40703608-40739021 (-) // 99.87 // qB3	MGI:---	AK019508	ENSMUSG00000023918	78249	XM_128679	XP_128679.1	Mm.66217	Mm.66217	Mm.66217.1	March 2005 (NCBI 34)	full length	Q5FW81 /// Q9D2L6	IPR000203 // GPS domain // 1.3E-9 /// IPR000832 // G-protein coupled receptor family 2 (secretin-like) // 3.4E-5 /// IPR000832 // G-protein coupled receptor family 2 (secretin-like) // 1.7E-7 /// IPR000832 // G-protein coupled receptor family 2 (secretin-like) // 1.7E-7 /// IPR000203 // GPS domain // 1.3E-9	XP_128679.1 // span:410-432,445-467,487-509,521-543,563-585,605-627,637-659 // numtm:7 /// ENSMUSP00000024711 // span:410-432,445-467,487-509,521-543,563-585,605-627,637-659 // numtm:7 /// GENSCAN00000064063 // span:400-422,435-457,477-499,511-533,553-575,595-617,621-638 // numtm:7	GPCRDB_Other // GenMAPP	This probe set was annotated using the Genome Target Overlap based pipeline to a Entrez Gene identifier using 1 transcripts. // false // Genome Target Overlap // B	XM_128679	---	6.68321	6.42092	6.00098	6.92607	7.30859	7.15607
1427352_at	1.69207	1.0153e-05	0.00244873	BC031593	cDNA sequence BC031593	chr15 F3	chr15:101915490-101926476 (-) // 98.68 // qF3	MGI:---	BC019155	ENSMUSG00000061397	223917	NM_146063	NP_666175.1	Mm.162744	Mm.162744	Mm.162744.1	March 2005 (NCBI 34)	full length	Q8K2E4 /// Q8VED5	IPR001664 // Intermediate filament protein // 1.0E-126 /// IPR001664 // Intermediate filament protein // 1.0E-126	---	---	This probe set was annotated using the Matching Probes based pipeline to a Entrez Gene identifier using 1 transcripts. // false // Matching Probes // A	NM_146063(11)	GENSCAN00000061598 // ensembl_prediction // 4 // Cross Hyb Matching Probes	8.95039	8.77159	8.27995	9.44551	9.26964	9.57481
1428306_at	1.69521	1.24425e-06	0.00041568	Ddit4	DNA-damage-inducible transcript 4	chr10 B3	chr10:59467864-59470003 (-) // 91.33 // qB4	MGI:---	AK017926	ENSMUSG00000020108	74747	NM_029083	NP_083359.1	Mm.21697	Mm.21697	Mm.21697.1	March 2005 (NCBI 34)	full length	Q9D3F7	---	---	---	This probe set was annotated using the Matching Probes based pipeline to a Entrez Gene identifier using 1 transcripts. // false // Matching Probes // A	NM_029083(11)	---	10.2007	10.305	10.3946	11.2716	10.7584	11.1664
1449586_at	1.69795	6.96777e-07	0.00025971	Pkp1	plakophilin 1	chr1 E4	chr1:135757606-135805404 (-) // 98.26 // qE4	MGI:---	NM_019645	ENSMUSG00000026413	18772	NM_019645	NP_062619.1	Mm.4494	Mm.4494	Mm.4494.1	March 2005 (NCBI 34)	full length	P97350	IPR000225 // Armadillo // 7.9E-7 /// IPR000225 // Armadillo // 4.9E-6 /// IPR000225 // Armadillo // 7.8E-12	---	---	This probe set was annotated using the Matching Probes based pipeline to a Entrez Gene identifier using 1 transcripts. // false // Matching Probes // A	NM_019645(11)	---	10.6834	10.553	10.2262	11.1409	11.2026	11.4221
1435494_s_at	1.69997	2.48849e-07	0.00011223	Dsp	desmoplakin	chr13 A3.3	chr13:37616822-37617470 (+) // 97.89 // qA3.3	MGI:109611	AV297961	ENSMUSG00000054889	109620	XM_621314	XP_621314.1	---	Mm.203911	Mm.203911.1	March 2005 (NCBI 34)	---	Q8BP77	IPR001101 // Plectin repeat // 2.0E-16 /// IPR001101 // Plectin repeat // 7.9E-22 /// IPR001101 // Plectin repeat // 3.8E-10 /// IPR001101 // Plectin repeat // 7.4E-12	---	---	This probe set was annotated using the Matching Probes based pipeline to a Entrez Gene identifier using 1 transcripts. // false // Matching Probes // A	AK077574(11)	---	10.9575	10.7871	10.5035	11.4827	11.486	11.5877
1429574_at	1.7039	1.97586e-05	0.0040691	Clic3	chloride intracellular channel 3	chr2 A3	chr2:25464153-25466091 (+) // 99.75 // qA3	MGI:---	AK009020	ENSMUSG00000015093	69454	NM_027085	NP_081361.1	Mm.44194	Mm.44194	Mm.44194.1	March 2005 (NCBI 34)	full length	Q6P912 /// Q9D7P7	IPR003439 // ABC transporter // 5.7E-50 /// IPR003439 // ABC transporter // 3.2E-63	GENSCAN00000054632 // span:21-40,667-689,710-732,747-769,774-796,811-833,853-875,1755-1777,1808-1827,1837-1859,1866-1888 // numtm:11	---	This probe set was annotated using the Matching Probes based pipeline to a Entrez Gene identifier using 1 transcripts. // false // Matching Probes // A	NM_027085(11)	BC051114 // gb // 1 // Negative Strand Matching Probes	7.49057	7.10233	6.79907	7.66579	7.87719	8.16719
1435572_at	1.70797	7.4157e-06	0.00184782	2310014L17Rik	RIKEN cDNA 2310014L17 gene	chr7 A1	chr7:11516814-11517536 (+) // 71.17 // qA1	MGI:---	AV232798	ENSMUSG00000033967	381845	NM_029809	NP_084085.1	Mm.295750	Mm.24776	Mm.24776.1	March 2005 (NCBI 34)	full length	Q9D7D1	IPR001841 // Zn-finger, RING // 9.9E-7	NP_084085.1 // span:202-224 // numtm:1 /// ENSMUSP00000042816 // span:202-224 // numtm:1	---	This probe set was annotated using the Matching Probes based pipeline to a Entrez Gene identifier using 1 transcripts. // false // Matching Probes // A	NM_029809(11)	ENSMUST00000064662 // ensembl_transcript // 1 // Cross Hyb Matching Probes /// GENSCAN00000049433 // ensembl_prediction // 1 // Cross Hyb Matching Probes	7.57219	7.08828	6.8935	7.85682	7.89005	8.13561
1432540_at	1.70998	9.95396e-08	5.0442e-05	5430433J05Rik	RIKEN cDNA 5430433J05 gene	chr16 C3.3	chr16:89557630-89558250 (-) // 99.84 // qC3.3	MGI:1918613	AK017387	---	71363	---	---	Mm.158680	Mm.158680	Mm.158680.1	March 2005 (NCBI 34)	---	Q9D3I6	---	---	---	This probe set was annotated using the Matching Probes based pipeline to a Entrez Gene identifier using 1 transcripts. // false // Matching Probes // A	AK017387(11)	GENSCAN00000032124 // ensembl_prediction // 7 // Cross Hyb Matching Probes /// ENSMUST00000056118 // ensembl_transcript // 8 // Cross Hyb Matching Probes	5.26899	5.29211	5.07006	6.05071	6.11273	5.80134
1426808_at	1.71059	1.39355e-06	0.00043345	Lgals3	lectin, galactose binding, soluble 3	chr14 C1	chr14:42707425-42713959 (+) // 79.82 // qC1	MGI:96778	X16834	ENSMUSG00000050335	16854	NM_010705	NP_034835.1	Mm.248615	Mm.2970	Mm.2970.1	March 2005 (NCBI 34)	full length	P16110 /// Q3V471 /// Q61357 /// Q8C253	IPR001079 // Galectin, galactose-binding lectin // 5.9E-62 /// IPR004687 // Golgi 4-transmembrane spanning transporter // 1.0E-126	BAC40896.1 // span:21-43,63-85,92-114,183-205 // numtm:4	---	This probe set was annotated using the Matching Probes based pipeline to a Entrez Gene identifier using 3 transcripts. // false // Matching Probes // A	AK149783(11),AK170803(11),NM_010705(11)	GENSCAN00000060756 // ensembl_prediction // 8 // Cross Hyb Matching Probes /// ENSMUST00000051592 // ensembl_transcript // 2 // Cross Hyb Matching Probes	10.8504	10.6055	10.2362	11.2734	11.3335	11.4205
1417823_at	1.7112	1.49309e-07	7.16384e-05	Gcat	glycine C-acetyltransferase (2-amino-3-ketobutyrate-coenzyme A ligase)	chr15 E1|15 46.6 cM	chr15:79113825-79121306 (+) // 99.96 // qE1	MGI:1349389	AK013138	ENSMUSG00000006378	26912	NM_013847	NP_038875.2	Mm.237085	Mm.18618	Mm.18618.1	March 2005 (NCBI 34)	full length	O88986 /// Q9CZ08	IPR004839 // Aminotransferase, class I and II // 8.6E-50 /// IPR004839 // Aminotransferase, class I and II // 2.1E-49	---	---	This probe set was annotated using the Matching Probes based pipeline to a Entrez Gene identifier using 2 transcripts. // false // Matching Probes // A	BC024107(11),NM_013847(10)	ENSMUSESTT00000050205 // ensembl_est // 3 // Cross Hyb Matching Probes /// GENSCAN00000009292 // ensembl_prediction // 8 // Cross Hyb Matching Probes /// AK076469 // gb // 5 // Cross Hyb Matching Probes	8.61508	8.55808	8.33031	9.096	9.3167	9.42746
1442339_at	1.71452	0.00015006	0.0218982	MGI:3524944	stefin A2 like 1	chr16 B3	chr16:35834638-35839816 (+) // 100.0 // qB3 /// chr16:36112324-36129299 (-) // 97.1 // qB3	MGI:---	BB667930	ENSMUSG00000059657	268885	NM_173869	NP_776294.1	Mm.187847	Mm.138101	Mm.138101.1	March 2005 (NCBI 34)	full length	P35174 /// Q811V2 /// Q8BWM3	IPR000010 // Cysteine protease inhibitor // 1.3E-24	---	---	This probe set was annotated using the Matching Probes based pipeline to a Entrez Gene identifier using 1 transcripts. // false // Matching Probes // A	NM_173869(11)	XM_487424 // refseq // 5 // Cross Hyb Matching Probes /// XM_148531 // refseq // 5 // Cross Hyb Matching Probes /// XM_915403 // refseq // 5 // Cross Hyb Matching Probes /// ENSMUST00000023619 // ensembl_transcript // 5 // Cross Hyb Matching Probes	8.30249	7.85321	7.50286	8.29665	8.51952	9.18747
1460463_at	1.7159	8.95857e-07	0.00032323	4632413I24Rik	RIKEN cDNA 4632413I24 gene	---	chr10:7077872-7089438 (+) // 85.22 // qA1	MGI:1921281	AK014573	---	74031	---	---	---	Mm.133789	Mm.133789.1	March 2005 (NCBI 34)	---	---	---	---	---	This probe set was annotated using the Matching Probes based pipeline to a Entrez Gene identifier using 1 transcripts. // false // Matching Probes // A	AK014573(11)	AK163997 // gb // 4 // Cross Hyb Matching Probes /// AK040835 // gb // 3 // Negative Strand Matching Probes	5.62967	6.1231	5.68809	6.46961	6.70145	6.61837
1438704_at	1.72925	4.57385e-05	0.00826038	Trim63	tripartite motif-containing 63	chr4 D3	chr4:133707475-133708071 (+) // 99.5 // qD3	MGI:---	BG817292	---	433766	XM_485457	XP_485457.1	---	Mm.211381	Mm.211381.1	March 2005 (NCBI 34)	---	Q8CFN7	---	---	---	This probe set was annotated using the Matching Probes based pipeline to a Entrez Gene identifier using 1 transcripts. // false // Matching Probes // A	XM_485457(11)	AK211500 // gb // 4 // Negative Strand Matching Probes	8.00012	8.20526	7.61942	9.18695	8.38771	8.63226
1459557_at	1.736	4.47928e-07	0.00018038	Zbtb16	PREDICTED: zinc finger and BTB domain containing 16 [Mus musculus], mRNA sequence	---	chr9:48679922-48680403 (-) // 85.59 // qA5.3	MGI:---	BM115255	---	235320	XM_134826	XP_134826.4	Mm.34106	Mm.218194	Mm.218194.1	March 2005 (NCBI 34)	---	Q3UQ17 /// Q3V3H4							6.21002	6.13028	6.09463	7.23833	6.7625	6.83308
1424090_at	1.73601	2.98619e-06	0.00083652	Sdcbp2	syndecan binding protein (syntenin) 2	chr2 G3	chr2:151313478-151330862 (+) // 95.88 // qG3	MGI:---	BC005556	ENSMUSG00000027456	228765	NM_145535	NP_663510.1	Mm.32068	Mm.32068	Mm.32068.1	March 2005 (NCBI 34)	full length	Q3UN51 /// Q99JZ0	IPR001478 // PDZ/DHR/GLGF domain // 2.1E-8 /// IPR001478 // PDZ/DHR/GLGF domain // 7.0E-9	---	---	This probe set was annotated using the Matching Probes based pipeline to a Entrez Gene identifier using 1 transcripts. // false // Matching Probes // A	NM_145535(11)	GENSCAN00000079138 // ensembl_prediction // 4 // Cross Hyb Matching Probes	7.46812	7.1058	6.73022	7.86149	7.91561	7.92603
1417335_at	1.73608	7.96317e-07	0.00029199	Sult2b1	sulfotransferase family, cytosolic, 2B, member 1	chr7 B3	chr7:41906184-41935757 (-) // 94.2 // qB3	MGI:1926342	NM_017465	ENSMUSG00000003271	54200	NM_017465	NP_059493.1	Mm.271634	Mm.7316	Mm.7316.1	March 2005 (NCBI 34)	full length	O35400	IPR000863 // Sulfotransferase // 7.3E-115 /// IPR000863 // Sulfotransferase // 7.3E-115 /// IPR000863 // Sulfotransferase // 7.3E-115	---	---	This probe set was annotated using the Matching Probes based pipeline to a Entrez Gene identifier using 3 transcripts. // false // Matching Probes // A	AF478566(11),BC009811(11),NM_017465(11)	---	7.85891	7.6577	7.44786	8.20932	8.49082	8.66349
1424409_at	1.74327	0	0	Cldn23	claudin 23	chr8 B1.1	chr8:34590083-34591933 (-) // 97.21 // qA4	MGI:---	BC019534	---	71908	NM_027998	NP_082274.1	Mm.37817	Mm.37817	Mm.37817.1	March 2005 (NCBI 34)	full length	Q3ULX4 /// Q9D7D7	IPR004031 // PMP-22/EMP/MP20 and claudin family // 8.4E-7	NP_082274.1 // span:5-27,79-101,113-135,160-182 // numtm:4	---	This probe set was annotated using the Matching Probes based pipeline to a Entrez Gene identifier using 1 transcripts. // false // Matching Probes // A	NM_027998(11)	ENSMUSESTT00000067654 // ensembl_est // 2 // Cross Hyb Matching Probes	5.68618	5.54966	5.49673	6.30782	6.26557	6.57622
1434852_at	1.74798	4.79283e-05	0.00857784	Pla2g2f	phospholipase A2, group IIF	chr4 D3	chr4:138128972-138129483 (-) // 89.65 // qD3	MGI:---	AV228827	ENSMUSG00000028749	26971	NM_012045	NP_036175.2	Mm.331989	Mm.89936	Mm.89936.2	March 2005 (NCBI 34)	full length	Q8CE14 /// Q9QZT4	IPR001211 // Phospholipase A2 // 5.2E-42 /// IPR001211 // Phospholipase A2 // 5.2E-42	---	Glycerophospholipid metabolism // KEGG /// Arachidonic acid metabolism // KEGG /// Linoleic acid metabolism // KEGG /// --- // KEGG /// Fc epsilon RI signaling pathway // KEGG /// Long-term depression // KEGG	This probe set was annotated using the Matching Probes based pipeline to a Entrez Gene identifier using 1 transcripts. // false // Matching Probes // A	NM_012045(11)	---	8.71286	7.89524	7.92385	8.7282	8.96262	9.26986
1425281_a_at	1.74846	2.98619e-07	0.00013335	Tsc22d3	TSC22 domain family 3	chrX F1	chrX:135259474-135317775 (-) // 93.85 // qF1	MGI:1196284	AF201289	ENSMUSG00000031431	14605	NM_010286	NP_034416.2	Mm.22216	Mm.22216	Mm.22216.2	March 2005 (NCBI 34)	full length	Q3UNI6 /// Q9Z2S7	IPR000580 // TSC-22 / Dip / Bun // 1.5E-43 /// IPR000580 // TSC-22 / Dip / Bun // 1.5E-43 /// IPR000580 // TSC-22 / Dip / Bun // 1.5E-43	---	---	This probe set was annotated using the Matching Probes based pipeline to a Entrez Gene identifier using 3 transcripts. // false // Matching Probes // A	AF201287(11),AF201289(11),NM_010286(11)	ENSMUSESTT00000064997 // ensembl_est // 4 // Cross Hyb Matching Probes	9.72479	9.62987	9.43145	10.6132	10.1785	10.4244
1451416_a_at	1.75979	9.95396e-07	0.0003401	Tgm1	transglutaminase 1, K polypeptide	chr14 C1	chr14:50567357-50580441 (-) // 99.89 // qC2	MGI:98730	BC026422	ENSMUSG00000022218	21816	NM_019984	NP_064368.2	Mm.41964	Mm.41964	Mm.41964.2	March 2005 (NCBI 34)	full length	Q9JLF6	IPR001102 // Protein-glutamine gamma-glutamyltransferase // 8.6E-56 /// IPR002931 // Transglutaminase-like domain // 2.1E-52 /// IPR001102 // Protein-glutamine gamma-glutamyltransferase // 1.2E-25 /// IPR001102 // Protein-glutamine gamma-glutamyltransferase // 6.0E-27 /// IPR001102 // Protein-glutamine gamma-glutamyltransferase // 8.6E-56 /// IPR002931 // Transglutaminase-like domain // 2.1E-52 /…	---	---	This probe set was annotated using the Matching Probes based pipeline to a Entrez Gene identifier using 2 transcripts. // false // Matching Probes // A	AF186373(11),NM_019984(11)	AK009143 // gb // 4 // Cross Hyb Matching Probes	7.1891	7.06078	6.56511	7.68546	7.76366	7.82374
1448457_at	1.76526	3.98159e-07	0.00017267	Krt2-6g	keratin complex 2, basic, gene 6g	chr15 F2|15 63.2 cM	chr15:101720105-101729266 (-) // 98.78 // qF2	MGI:---	NM_019956	ENSMUSG00000051879	56735	NM_019956	NP_064340.1	Mm.358677	Mm.89769	Mm.89769.1	March 2005 (NCBI 34)	full length	Q9R0H5	IPR001664 // Intermediate filament protein // 1.0E-126	---	---	This probe set was annotated using the Matching Probes based pipeline to a Entrez Gene identifier using 1 transcripts. // false // Matching Probes // A	NM_019956(11)	---	7.71753	7.74803	7.47775	8.73743	8.39187	8.28532
1444061_at	1.76647	3.98159e-07	0.00017267	A030004J04Rik	RIKEN cDNA A030004J04 gene	chr3 F1	chr3:92156198-92157349 (-) // 96.03 // qF1	MGI:---	BB150166	ENSMUSG00000056270	109314	NM_175424	NP_780633.1	Mm.120271	Mm.120271	Mm.120271.1	March 2005 (NCBI 34)	full length	Q8BV84	---	---	---	This probe set was annotated using the Matching Probes based pipeline to a Entrez Gene identifier using 1 transcripts. // false // Matching Probes // A	NM_175424(11)	---	6.85904	6.9229	6.85062	7.97565	7.70089	7.43029
1425418_at	1.77158	4.97698e-08	2.7374e-05	Wfdc5	WAP four-disulfide core domain 5	chr2 H3	chr2:163918511-163923632 (-) // 98.37 // qH3	MGI:2384800	BC019734	ENSMUSG00000040154	209232	NM_145369	NP_663344.2	Mm.218273	Mm.218273	Mm.218273.1	March 2005 (NCBI 34)	full length	Q4KXB6 /// Q8VE57	IPR008197 // Whey acidic protein, core region // 5.4E-9	---	---	This probe set was annotated using the Matching Probes based pipeline to a Entrez Gene identifier using 2 transcripts. // false // Matching Probes // A	AK131905(11),NM_145369(11)	GENSCAN00000019059 // ensembl_prediction // 1 // Cross Hyb Matching Probes	6.30789	6.21342	5.87548	6.92047	7.01491	6.9482
1457025_at	1.77923	4.47928e-07	0.00018038	4833413O15Rik	RIKEN cDNA 4833413O15 gene	chr4 A1	chr4:3983075-3983909 (-) // 98.93 // qA1	MGI:---	AV249306	---	242286	XM_143619	XP_143619.1	Mm.298546	Mm.23371	Mm.23371.1	March 2005 (NCBI 34)	---	---	IPR002198 // Short-chain dehydrogenase/reductase SDR // 9.5E-41	---	---	This probe set was annotated using the Matching Probes based pipeline to a Entrez Gene identifier using 1 transcripts. // false // Matching Probes // A	XM_143619(11)	---	5.92202	5.64312	5.56369	6.30229	6.54737	6.78461
1420771_at	1.78128	9.62051e-05	0.0150658	Sprr2d	small proline-rich protein 2D	chr3 F1|3 45.2 cM	chr3:92446270-92446908 (+) // 95.51 // qF1	MGI:---	NM_011470	ENSMUSG00000042212	20758	NM_011470	NP_035600.1	Mm.87820	Mm.87820	Mm.87820.1	March 2005 (NCBI 34)	full length	O70555	---	---	---	This probe set was annotated using the Matching Probes based pipeline to a Entrez Gene identifier using 1 transcripts. // false // Matching Probes // A	NM_011470(11)	GENSCAN00000061803 // ensembl_prediction // 2 // Negative Strand Matching Probes /// GENSCAN00000027655 // ensembl_prediction // 1 // Negative Strand Matching Probes	7.84031	6.7274	6.84105	8.17802	7.74606	7.99507
1422837_at	1.78374	2.48849e-07	0.00011223	Scel	sciellin	chr14 E	chr14:97945731-98045737 (+) // 97.24 // qE2.3	MGI:---	NM_022886	ENSMUSG00000022123	64929	NM_022886	NP_075024.2	Mm.244003	Mm.852	Mm.852.1	March 2005 (NCBI 34)	full length	Q9EQG3	---	---	---	This probe set was annotated using the Matching Probes based pipeline to a Entrez Gene identifier using 1 transcripts. // false // Matching Probes // A	NM_022886(11)	---	7.46942	7.29693	7.21658	8.02503	8.02607	8.44823
1435695_a_at	1.78736	1.742e-05	0.00371641	A030007L17Rik	RIKEN cDNA A030007L17 gene	chr6 B3	chr6:54949017-54956077 (-) // 88.59 // qB3	MGI:1915502	AA673177	ENSMUSG00000002797	68252	NM_026637	NP_080913.1	Mm.294708	Mm.27337	Mm.27337.2	March 2005 (NCBI 34)	full length	Q3URJ2 /// Q66JQ5 /// Q9D7X8	---	---	---	This probe set was annotated using the Matching Probes based pipeline to a Entrez Gene identifier using 2 transcripts. // false // Matching Probes // A	AK050049(11),NM_026637(11)	GENSCAN00000039021 // ensembl_prediction // 5 // Cross Hyb Matching Probes /// AK076404 // gb // 6 // Cross Hyb Matching Probes /// AK137161 // gb // 2 // Cross Hyb Matching Probes	8.4136	7.47281	7.68854	8.64864	8.65197	8.79951
1421856_at	1.79035	9.95396e-07	0.0003401	S100a3	S100 calcium binding protein A3	chr3 F1-F2|3 43.6 cM	chr3:90714938-90732905 (+) // 93.35 // qF1	MGI:1338849	AF087470	ENSMUSG00000001021	20197	NM_011310	NP_035440.1	Mm.703	Mm.703	Mm.703.1	March 2005 (NCBI 34)	full length	P62818 /// Q496W1	IPR001751 // Calcium-binding protein, S-100/ICaBP type // 5.5E-20	---	---	This probe set was annotated using the Matching Probes based pipeline to a Entrez Gene identifier using 2 transcripts. // false // Matching Probes // A	AK161105(9),NM_011310(9)	GENSCAN00000056319 // ensembl_prediction // 5 // Cross Hyb Matching Probes /// AF087470 // gb // 8 // Cross Hyb Matching Probes /// AK134080 // gb // 2 // Cross Hyb Matching Probes	6.71029	6.86362	6.24259	7.38031	7.33633	7.63228
1422940_x_at	1.79048	1.304e-05	0.00300053	Serpinb3b	serine (or cysteine) peptidase inhibitor, clade B (ovalbumin), member 3B	chr1 E2.1	chr1:107171176-107178351 (-) // 99.4 // qE2.1 /// chr1:106945567-107061104 (-) // 97.25 // qE2.1 /// chr1:107053918-107059057 (-) // 85.58 // qE2.1	MGI:---	NM_009126	ENSMUSG00000067003	383548	NM_198680	NP_941373.1	Mm.337362	Mm.194916	Mm.194916.1	March 2005 (NCBI 34)	full length	Q6UKZ2 /// Q8BHL1 /// Q9D1Q5	IPR000215 // Serpin // 1.0E-126 /// IPR000215 // Serpin // 1.0E-126	---	---	This probe set was annotated using the Matching Probes based pipeline to a Entrez Gene identifier using 1 transcripts. // false // Matching Probes // A	NM_198680(11)	---	5.86938	5.4753	5.72222	6.1258	6.47602	6.99777
1437517_x_at	1.79093	1.34378e-06	0.0004329	Serpinb3a	serine (or cysteine) peptidase inhibitor, clade B (ovalbumin), member 3A	chr1 E2.1	chr1:106945562-106946074 (-) // 98.27 // qE2.1 /// chr1:107171172-107171690 (-) // 93.09 // qE2.1	MGI:---	BB699605	ENSMUSG00000044594	20248	NM_009126	NP_033152.2	Mm.283677	Mm.188782	Mm.188782.1	March 2005 (NCBI 34)	full length	Q8BG86	IPR000215 // Serpin // 1.0E-126	---	---	This probe set was annotated using the Matching Probes based pipeline to a Entrez Gene identifier using 1 transcripts. // false // Matching Probes // A	NM_009126(10)	NM_201363 // refseq // 1 // Cross Hyb Matching Probes /// GENSCAN00000049249 // ensembl_prediction // 1 // Cross Hyb Matching Probes /// ENSMUST00000027565 // ensembl_transcript // 2 // Cross Hyb Matching Probes	6.52522	6.54828	6.3054	7.01033	7.21367	7.68869
1423542_at	1.79213	7.16685e-06	0.00180577	Klk7	kallikrein 7 (chymotryptic, stratum corneum)	chr7 B2	chr7:39986985-39992081 (+) // 99.43 // qB3	MGI:1346336	BB283507	---	23993	NM_011872	NP_036002.1	Mm.251227	Mm.34974	Mm.34974.1	March 2005 (NCBI 34)	full length	Q91VE3	IPR001254 // Peptidase S1, chymotrypsin // 2.5E-85	---	---	This probe set was annotated using the Matching Probes based pipeline to a Entrez Gene identifier using 2 transcripts. // false // Matching Probes // A	BC027823(11),NM_011872(11)	GENSCAN00000032988 // ensembl_prediction // 2 // Cross Hyb Matching Probes /// ENSMUST00000085460 // ensembl_transcript // 2 // Cross Hyb Matching Probes /// ENSMUST00000032955 // ensembl_transcript // 2 // Cross Hyb Matching Probes	9.591	8.94243	8.73178	9.85656	10.0226	9.92278
1433877_at	1.80193	0	0	4732473B16Rik	RIKEN cDNA 4732473B16 gene	chr4 D3	chr4:132864672-132866371 (+) // 96.14 // qD3	MGI:---	BB407092	ENSMUSG00000046694	100342	NM_175307	NP_780516.1	Mm.204656	Mm.204656	Mm.204656.1	March 2005 (NCBI 34)	full length	Q3TSC3 /// Q8C152 /// Q8CI10	---	---	---	This probe set was annotated using the Matching Probes based pipeline to a Entrez Gene identifier using 1 transcripts. // false // Matching Probes // A	NM_175307(11)	---	6.14549	6.17148	6.02683	6.99518	6.92365	6.98527
1437932_a_at	1.8024	0	0	Cldn1	claudin 1	chr16 B1	chr16:26018190-26019050 (-) // 80.45 // qB2	MGI:1276109	AV227581	ENSMUSG00000022512	12737	NM_016674	NP_057883.1	Mm.289441	Mm.33669	Mm.33669.2	March 2005 (NCBI 34)	full length	O88551 /// Q4FJV3	IPR004031 // PMP-22/EMP/MP20 and claudin family // 1.5E-94	NP_057883.1 // span:5-27,77-99,119-141,161-183 // numtm:4 /// ENSMUSP00000023154 // span:5-27,77-99,119-141,161-183 // numtm:4	---	This probe set was annotated using the Matching Probes based pipeline to a Entrez Gene identifier using 2 transcripts. // false // Matching Probes // A	AK161125(11),NM_016674(11)	---	8.28106	8.35199	8.13619	9.06413	9.08049	9.18606
1428994_s_at	1.80737	8.16225e-06	0.00200068	1110017I16Rik	RIKEN cDNA 1110017I16 gene	chr2 A1	chr2:4893453-4903021 (+) // 99.21 // qA1	MGI:---	AK003750	ENSMUSG00000026668	68527	NM_026754	NP_081030.1	Mm.27791	Mm.27791	Mm.27791.1	March 2005 (NCBI 34)	full length	Q9D1A9	---	---	---	This probe set was annotated using the Matching Probes based pipeline to a Entrez Gene identifier using 1 transcripts. // false // Matching Probes // A	NM_026754(10)	GENSCAN00000033922 // ensembl_prediction // 2 // Cross Hyb Matching Probes	5.62046	5.59649	5.40725	6.18628	6.08456	6.92671
1416125_at	1.81174	2.48849e-07	0.00011223	Fkbp5	FK506 binding protein 5	chr17 A3.3|17 13.0 cM	chr17:26585289-26672577 (-) // 92.57 // qA3.3	MGI:104670	U16959	ENSMUSG00000024222	14229	NM_010220	NP_034350.1	Mm.276405	Mm.154390	Mm.154390.1	March 2005 (NCBI 34)	full length	Q3TX72 /// Q4FJN2 /// Q64378	IPR001440 // TPR repeat // 1.1E-7 /// IPR001179 // Peptidylprolyl isomerase, FKBP-type // 1.4E-21 /// IPR001440 // TPR repeat // 3.7E-9 /// IPR001179 // Peptidylprolyl isomerase, FKBP-type // 1.0E-43 /// IPR001179 // Peptidylprolyl isomerase, FKBP-type // 6.1E-40	---	Calcium signaling pathway // KEGG	This probe set was annotated using the Matching Probes based pipeline to a Entrez Gene identifier using 2 transcripts. // false // Matching Probes // A	AK159389(11),NM_010220(11)	AK164932 // gb // 1 // Cross Hyb Matching Probes	10.2866	10.0939	10.0733	11.1923	10.7235	11.1218
1450673_at	1.81272	4.97698e-08	2.7374e-05	Col9a2	procollagen, type IX, alpha 2	chr4 D2.2|4 53.0 cM	chr4:120479309-120495304 (+) // 96.86 // qD2.2	MGI:---	NM_007741	ENSMUSG00000028626	12840	NM_007741	NP_031767.1	Mm.269384	Mm.3277	Mm.3277.1	March 2005 (NCBI 34)	full length	Q07643 /// Q8K2W0	IPR008160 // Collagen triple helix repeat // 4.6E-11 /// IPR008160 // Collagen triple helix repeat // 2.9E-13 /// IPR008160 // Collagen triple helix repeat // 2.0E-11 /// IPR008160 // Collagen triple helix repeat // 2.2E-8 /// IPR008160 // Collagen triple helix repeat // 2.0E-16 /// IPR008160 // Collagen triple helix repeat // 6.0E-4 /// IPR008160 // Collagen triple helix repeat // 9.8E-13 /// IP…	---	---	This probe set was annotated using the Matching Probes based pipeline to a Entrez Gene identifier using 1 transcripts. // false // Matching Probes // A	NM_007741(11)	---	7.98002	7.76196	7.53695	8.5784	8.52675	8.75993
1428776_at	1.81571	0	0	Slc10a6	solute carrier family 10 (sodium/bile acid cotransporter family), member 6	chr5 E5	chr5:102795013-102818707 (-) // 98.61 // qE5	MGI:---	AV244484	ENSMUSG00000029321	75750	NM_029415	NP_083691.1	Mm.7446	Mm.7446	Mm.7446.1	March 2005 (NCBI 34)	full length	Q9CXB2	IPR002657 // Bile acid:sodium symporter // 4.5E-52	NP_083691.1 // span:32-53,65-87,97-119,126-148,158-180,192-214,224-246,266-283,288-310 // numtm:9 /// ENSMUSP00000031263 // span:32-53,65-87,97-119,126-148,158-180,192-214,224-246,266-283,288-310 // numtm:9	---	This probe set was annotated using the Matching Probes based pipeline to a Entrez Gene identifier using 1 transcripts. // false // Matching Probes // A	NM_029415(11)	ENSMUSESTT00000058475 // ensembl_est // 1 // Cross Hyb Matching Probes	7.59007	7.75029	7.54186	8.58483	8.41566	8.47501
1453218_at	1.82016	5.01182e-05	0.00879526	1110014K05Rik	RIKEN cDNA 1110014K05 gene	chr3 F1	chr3:92785283-92786955 (+) // 79.43 // qF2.1	MGI:---	AK003705	ENSMUSG00000042092	73719	NM_028622	NP_082898.1	Mm.292458	Mm.46410	Mm.46410.1	March 2005 (NCBI 34)	full length	Q9D1C5	---	---	---	This probe set was annotated using the Matching Probes based pipeline to a Entrez Gene identifier using 1 transcripts. // false // Matching Probes // A	NM_028622(11)	---	10.1388	9.10565	9.10904	10.1808	10.2234	10.5532
1442026_at	1.83562	3.28481e-06	0.00090888	---	---	---	chr9:48623976-48624883 (-) // 99.56 // qA5.3	MGI:---	AI467657	---	---	---	---	---	---	Mm.34106.1	March 2005 (NCBI 34)	---	---	---	---	---	This probe set was annotated using the Genome Consensus/Exemplar Overlap based pipeline to a ENSEMBL EST identifier using 1 transcripts. // false // Genome Consensus/Exemplar Overlap // C	ENSMUSESTT00000069758	---	8.89646	8.7637	8.10885	9.643	9.29201	9.47448
1449387_at	1.84507	4.97698e-08	2.7374e-05	2310015J09Rik	RIKEN cDNA 2310015J09 gene	chr11 D	chr11:100120236-100125253 (-) // 99.88 // qD	MGI:---	NM_027983	ENSMUSG00000035592	71888	NM_027983	NP_082259.1	Mm.142798	Mm.142798	Mm.142798.1	March 2005 (NCBI 34)	full length	Q8K0Y2 /// Q9D7C4	IPR001664 // Intermediate filament protein // 1.0E-126	---	---	This probe set was annotated using the Matching Probes based pipeline to a Entrez Gene identifier using 1 transcripts. // false // Matching Probes // A	NM_027983(11)	ENSMUSESTT00000051933 // ensembl_est // 2 // Cross Hyb Matching Probes /// GENSCAN00000004456 // ensembl_prediction // 4 // Cross Hyb Matching Probes	4.88668	4.8367	4.54838	5.74872	5.74272	5.443
1416271_at	1.86141	6.96777e-07	0.00025971	Perp	PERP, TP53 apoptosis effector	chr10 A2	chr10:18567412-18579805 (+) // 96.36 // qA3	MGI:---	NM_022032	ENSMUSG00000019851	64058	NM_022032	NP_071315.1	Mm.28209	Mm.28209	Mm.28209.1	March 2005 (NCBI 34)	full length	Q9JK95	---	NP_071315.1 // span:13-35,77-99,106-128,148-170 // numtm:4 /// ENSMUSP00000019998 // span:13-35,77-99,106-128,148-170 // numtm:4	---	This probe set was annotated using the Matching Probes based pipeline to a Entrez Gene identifier using 1 transcripts. // false // Matching Probes // A	NM_022032(11)	---	10.7933	10.4872	10.024	11.3037	11.3157	11.386
1423233_at	1.87381	0	0	Cebpd	CCAAT/enhancer binding protein (C/EBP), delta	chr16 A1|16 9.0 cM	chr16:15430369-15431823 (+) // 96.54 // qA2	MGI:103573	BB831146	---	12609	NM_007679	NP_031705.2	Mm.347407	Mm.4639	Mm.4639.1	March 2005 (NCBI 34)	full length	Q00322 /// Q3U0K9 /// Q3U937 /// Q3UE64 /// Q8BW92	---	---	---	This probe set was annotated using the Matching Probes based pipeline to a Entrez Gene identifier using 3 transcripts. // false // Matching Probes // A	AK149723(11),NM_007679(11),X61800(11)	GENSCAN00000019782 // ensembl_prediction // 3 // Cross Hyb Matching Probes	8.76259	8.98531	9.05322	9.99656	9.68672	9.84745
1453809_at	1.87526	1.24425e-06	0.00041568	Lypd5	Ly6/Plaur domain containing 5	chr7 A3	chr7:21136901-21141706 (+) // 78.15 // qA3	MGI:---	AK008654	ENSMUSG00000030484	76942	XM_133245	XP_133245.1	Mm.261468	Mm.32861	Mm.32861.1	March 2005 (NCBI 34)	---	Q9D7Z7	---	---	---	This probe set was annotated using the Matching Probes based pipeline to a Entrez Gene identifier using 1 transcripts. // false // Matching Probes // A	XM_133245(11)	XM_906344 // refseq // 4 // Cross Hyb Matching Probes /// BC107187 // gb // 3 // Negative Strand Matching Probes	5.91693	5.44432	5.54214	6.24845	6.45667	6.9312
1429067_at	1.87551	2.31927e-05	0.004608	Capns2	calpain, small subunit 2	chr8 C5	chr8:91494644-91495659 (+) // 99.8 // qC5	MGI:1916793	AK009171	---	69543	---	---	---	Mm.38081	Mm.38081.1	March 2005 (NCBI 34)	---	Q9D7J7	IPR002048 // Calcium-binding EF-hand // 0.028 /// IPR002048 // Calcium-binding EF-hand // 0.37 /// IPR002048 // Calcium-binding EF-hand // 0.0033	---	---	This probe set was annotated using the Matching Probes based pipeline to a Entrez Gene identifier using 1 transcripts. // false // Matching Probes // A	AK009171(11)	---	8.00708	7.68447	6.97549	8.12316	8.4842	8.7932
1419215_at	1.88529	4.97698e-08	2.7374e-05	Aox4	aldehyde oxidase 4	chr1 23.2 cM	chr1:58461190-58519019 (+) // 93.32 // qC1.3	MGI:---	NM_023631	ENSMUSG00000038242	71872	NM_023631	NP_076120.1	Mm.244525	Mm.22909	Mm.22909.1	March 2005 (NCBI 34)	full length	Q3TYQ9 /// Q9ES55	IPR001041 // Ferredoxin // 2.5E-10 /// IPR002888 // [2Fe-2S]-binding // 3.2E-57 /// IPR005107 // CO dehydrogenase flavoprotein C-terminal domain // 1.8E-41 /// IPR002346 // Molybdopterin dehydrogenase, FAD-binding // 1.4E-67 /// IPR008274 // Aldehyde oxidase and xanthine dehydrogenase, molybdopterin binding // 1.0E-126 /// IPR000674 // Aldehyde oxidase and xanthine dehydrogenase, a/b hammerhead /…	---	---	This probe set was annotated using the Matching Probes based pipeline to a Entrez Gene identifier using 1 transcripts. // false // Matching Probes // A	NM_023631(9)	---	6.73479	6.73297	6.48881	7.39502	7.46241	7.85517
1445562_at	1.89469	4.97698e-08	2.7374e-05	Zbtb16	PREDICTED: zinc finger and BTB domain containing 16 [Mus musculus], mRNA sequence	---	chr9:48802246-48802697 (-) // 83.21 // qA5.3	MGI:---	BB283832	---	235320	XM_134826	XP_134826.4	Mm.34106	Mm.212096	Mm.212096.1	March 2005 (NCBI 34)	---	Q3UQ17 /// Q3V3H4							6.84479	6.79179	6.71496	7.90541	7.38757	7.83613
1427910_at	1.89722	0	0	Cst6	cystatin E/M	chr19 A|19 4.0 cM	chr19:5242658-5244375 (-) // 97.07 // qA	MGI:1920970	AK003744	ENSMUSG00000024846	73720	NM_028623	NP_082899.1	Mm.36816	Mm.36816	Mm.36816.1	March 2005 (NCBI 34)	full length	Q8K397 /// Q9D1B1	IPR000010 // Cysteine protease inhibitor // 4.4E-21 /// IPR000010 // Cysteine protease inhibitor // 4.4E-21	---	---	This probe set was annotated using the Matching Probes based pipeline to a Entrez Gene identifier using 2 transcripts. // false // Matching Probes // A	BC061036(11),NM_028623(10)	GENSCAN00000063484 // ensembl_prediction // 8 // Cross Hyb Matching Probes	6.78332	6.44509	6.31819	7.45169	7.38326	7.49498
1429230_at	1.90051	1.39355e-06	0.00043345	1110030O19Rik	RIKEN cDNA 1110030O19 gene	chr7 B2	chr7:40017442-40026262 (+) // 81.52 // qB3	MGI:1915918	AK003996	---	68668	---	---	Mm.20024	Mm.20024	Mm.20024.1	March 2005 (NCBI 34)	---	Q9D140	IPR001254 // Peptidase S1, chymotrypsin // 3.3E-83	---	---	This probe set was annotated using the Matching Probes based pipeline to a Entrez Gene identifier using 1 transcripts. // false // Matching Probes // A	AK003996(11)	GENSCAN00000051217 // ensembl_prediction // 6 // Cross Hyb Matching Probes /// ENSMUST00000048444 // ensembl_transcript // 6 // Cross Hyb Matching Probes	8.39936	8.03403	7.61613	8.69162	8.96051	9.18823
1448745_s_at	1.90787	1.68222e-05	0.00366521	Lor	loricrin	chr3 F1|3 42.1 cM	chr3:92114267-92117129 (-) // 43.93 // qF1	MGI:---	NM_008508	ENSMUSG00000043165	16939	NM_008508	NP_032534.1	Mm.1121	Mm.1121	Mm.1121.1	March 2005 (NCBI 34)	full length	P18165	---	---	---	This probe set was annotated using the Matching Probes based pipeline to a Entrez Gene identifier using 1 transcripts. // false // Matching Probes // A	NM_008508(11)	GENSCAN00000080814 // ensembl_prediction // 8 // Negative Strand Matching Probes	12.7106	11.6752	11.6592	12.8212	12.8838	13.1476
1420431_at	1.90972	1.68222e-05	0.00366521	Rptn	repetin	chr3 F1-F2	chr3:93495414-93501160 (+) // 98.5 // qF2.1	MGI:---	NM_009100	---	20129	NM_009100	NP_033126.1	Mm.1417	Mm.1417	Mm.1417.1	March 2005 (NCBI 34)	full length	Q9CUZ9	IPR002048 // Calcium-binding EF-hand // 1.8E-4 /// IPR001751 // Calcium-binding protein, S-100/ICaBP type // 1.5E-15	---	---	This probe set was annotated using the Matching Probes based pipeline to a Entrez Gene identifier using 1 transcripts. // false // Matching Probes // A	NM_009100(11)	---	7.71252	7.09713	7.05519	7.82438	8.0535	8.79872
1422401_at	1.91067	8.75451e-05	0.0139518	Sprr3	small proline-rich protein 3	chr3 F1|3 45.2 cM	chr3:92562855-92563572 (-) // 99.86 // qF2.1	MGI:---	NM_011478	ENSMUSG00000045539	20766	NM_011478	NP_035608.1	Mm.57092	Mm.57092	Mm.57092.1	March 2005 (NCBI 34)	full length	---	IPR003302 // Cornifin (SPRR) // 1.0E-126	---	---	This probe set was annotated using the Matching Probes based pipeline to a Entrez Gene identifier using 1 transcripts. // false // Matching Probes // A	NM_011478(11)	ENSMUSESTT00000070643 // ensembl_est // 5 // Cross Hyb Matching Probes	6.70582	6.51137	6.74928	6.85388	7.47557	8.45091
1418213_at	1.91195	0	0	Krt1-23	keratin complex 1, acidic, gene 23	chr11 D	chr11:99586896-99602172 (-) // 99.58 // qD	MGI:---	NM_033373	ENSMUSG00000006777	94179	NM_033373	NP_203537.1	Mm.290657	Mm.20127	Mm.20127.1	March 2005 (NCBI 34)	full length	Q3ULX3 /// Q544I8 /// Q8CB30 /// Q99PS0	IPR001664 // Intermediate filament protein // 2.1E-94	---	---	This probe set was annotated using the Matching Probes based pipeline to a Entrez Gene identifier using 1 transcripts. // false // Matching Probes // A	NM_033373(11)	GENSCAN00000033037 // ensembl_prediction // 8 // Cross Hyb Matching Probes	7.89089	7.94155	7.48456	8.67364	8.65757	8.80258
1434534_at	1.92357	4.47928e-07	0.00018038	---	---	---	chr18:20334298-20335886 (-) // 99.69 // qA2	MGI:---	BB006344	---	---	---	---	---	---	Mm.28245.1	March 2005 (NCBI 34)	---	---	---	---	---	This probe set was annotated using the Matching Probes based pipeline to a GenBank identifier using 1 transcripts. // false // Matching Probes // A	AK028925(11)	---	8.51523	8.54276	7.85501	9.17503	9.28639	9.29461
1425789_s_at	1.93434	4.97698e-06	0.0012975	Anxa8	annexin A8	chr14 B|14 13.0 cM	chr14:31518643-31532628 (+) // 95.42 // qB	MGI:---	BC013271	ENSMUSG00000021950	11752	NM_013473	NP_038501.2	Mm.3267	Mm.207074	Mm.207074.1	March 2005 (NCBI 34)	full length	O35640 /// Q8K2N9 /// Q921D0	IPR001464 // Annexin // 1.4E-27 /// IPR001464 // Annexin // 4.7E-22 /// IPR001464 // Annexin // 1.8E-30 /// IPR001464 // Annexin // 1.6E-31	---	Prostaglandin_synthesis_regulation // GenMAPP	This probe set was annotated using the Matching Probes based pipeline to a Entrez Gene identifier using 1 transcripts. // false // Matching Probes // A	NM_013473(11)	GENSCAN00000017452 // ensembl_prediction // 8 // Cross Hyb Matching Probes	8.63829	8.46419	7.57728	9.1924	9.10045	9.25408
1421460_at	1.93786	2.93642e-06	0.00083293	Dsc1	desmocollin 1	chr18 A2	chr18:20458790-20488210 (-) // 98.53 // qA2	MGI:---	NM_013504	ENSMUSG00000044322	13505	NM_013504	NP_038532.2	Mm.909	Mm.909	Mm.909.1	March 2005 (NCBI 34)	full length	P55849 /// Q2VPA9 /// Q32ME9 /// Q8C4K6	IPR002126 // Cadherin // 1.6E-25 /// IPR002126 // Cadherin // 7.1E-30 /// IPR002126 // Cadherin // 4.2E-34 /// IPR002126 // Cadherin // 2.3E-20 /// IPR002126 // Cadherin // 3.7E-35 /// IPR002126 // Cadherin // 1.6E-25 /// IPR002126 // Cadherin // 7.1E-30 /// IPR002126 // Cadherin // 3.7E-35 /// IPR002126 // Cadherin // 1.3E-12	NP_038532.2 // span:692-714 // numtm:1 /// ENSMUSP00000025187 // span:692-714 // numtm:1 /// GENSCAN00000050031 // span:734-756 // numtm:1	---	This probe set was annotated using the Matching Probes based pipeline to a Entrez Gene identifier using 1 transcripts. // false // Matching Probes // A	NM_013504(11)	ENSMUST00000038710 // ensembl_transcript // 7 // Cross Hyb Matching Probes	6.02542	5.27942	5.30919	6.82296	6.5137	6.15244
1419874_x_at	1.9435	9.95396e-08	5.0442e-05	Zbtb16	zinc finger and BTB domain containing 16	chr9 A5.3|9 23.0 cM	chr9:48623970-48637502 (-) // 98.68 // qA5.3	MGI:103222	AA419994	---	235320	XM_134826	XP_134826.4	Mm.34106	Mm.34106	Mm.34106.2	March 2005 (NCBI 34)	---	Q3UQ17 /// Q3V3H4							8.29098	8.12981	7.77647	9.09409	8.81013	9.18069
1419491_at	1.94855	0	0	Defb1	defensin beta 1	chr8 A4|8 9.0 cM	chr8:20559397-20578093 (+) // 97.32 // qA2	MGI:1096878	BC024380	ENSMUSG00000044748	13214	NM_007843	NP_031869.1	Mm.5341	Mm.5341	Mm.5341.1	March 2005 (NCBI 34)	full length	P56386 /// Q3UQE2	---	ENSMUSP00000051754 // span:5-27 // numtm:1	---	This probe set was annotated using the Matching Probes based pipeline to a Entrez Gene identifier using 1 transcripts. // false // Matching Probes // A	AK142544(11)	ENSMUSESTT00000041709 // ensembl_est // 2 // Cross Hyb Matching Probes /// NM_007843 // refseq // 8 // Cross Hyb Matching Probes	7.17946	7.13677	6.83515	7.91763	8.0196	8.11303
1427537_at	1.951	0	0	Eppk1	epiplakin 1	chr15 D3	chr15:76186458-76187592 (-) // 53.33 // qD3	MGI:---	BC026387	---	223650	NM_144848	NP_659097.2	Mm.259929	Mm.123784	Mm.123784.1	March 2005 (NCBI 34)	full length	Q8R0W0	IPR001101 // Plectin repeat // 9.8E-22 /// IPR001101 // Plectin repeat // 1.2E-19 /// IPR001101 // Plectin repeat // 8.1E-22 /// IPR001101 // Plectin repeat // 1.2E-19 /// IPR001101 // Plectin repeat // 8.1E-22 /// IPR001101 // Plectin repeat // 1.2E-19 /// IPR001101 // Plectin repeat // 8.1E-22 /// IPR001101 // Plectin repeat // 1.2E-19 /// IPR001101 // Plectin repeat // 8.1E-22 /// IPR001101 //…
1451054_at	1.95313	4.72813e-06	0.00124704	Orm1	orosomucoid 1	chr4 B3|4 31.4 cM	chr4:62778260-62781858 (+) // 97.71 // qC1	MGI:---	BE628912	ENSMUSG00000039196	18405	NM_008768	NP_032794.1	Mm.4777	Mm.4777	Mm.4777.1	March 2005 (NCBI 34)	full length	Q60590 /// Q61613 /// Q91X23	IPR000566 // Lipocalin-related protein and Bos/Can/Equ allergen // 3.6E-21 /// IPR000566 // Lipocalin-related protein and Bos/Can/Equ allergen // 2.8E-22 /// IPR000566 // Lipocalin-related protein and Bos/Can/Equ allergen // 1.1E-11 /// IPR000566 // Lipocalin-related protein and Bos/Can/Equ allergen // 2.2E-18	---	---	This probe set was annotated using the Matching Probes based pipeline to a Entrez Gene identifier using 1 transcripts. // false // Matching Probes // A	NM_008768(11)	ENSMUSESTT00000055484 // ensembl_est // 1 // Cross Hyb Matching Probes /// AK138985 // gb // 1 // Cross Hyb Matching Probes	6.12429	5.75123	5.22668	6.6064	6.333	7.07184
1419492_s_at	1.96025	0	0	Defb1	defensin beta 1	chr8 A4|8 9.0 cM	chr8:20559397-20578093 (+) // 97.32 // qA2	MGI:1096878	BC024380	ENSMUSG00000044748	13214	NM_007843	NP_031869.1	Mm.5341	Mm.5341	Mm.5341.1	March 2005 (NCBI 34)	full length	P56386 /// Q3UQE2	---	NP_031869.1 // span:5-27 // numtm:1 /// ENSMUSP00000051754 // span:5-27 // numtm:1	---	This probe set was annotated using the Matching Probes based pipeline to a Entrez Gene identifier using 2 transcripts. // false // Matching Probes // A	AK142544(11),NM_007843(9)	GENSCAN00000043013 // ensembl_prediction // 1 // Negative Strand Matching Probes	6.55555	6.57888	6.3956	7.55634	7.35969	7.53879
1439878_at	1.96498	1.493e-05	0.0033283	1110019C06Rik	RIKEN cDNA 1110019C06 gene	---	chr3:92676936-92677474 (-) // 100.0 // qF2.1	MGI:1915855	AV009441	---	68605	---	---	---	Mm.207365	Mm.207365.1	March 2005 (NCBI 34)	---	---	IPR009733 // Involucrin 2 // 7.3E-14 /// IPR009733 // Involucrin 2 // 3.0E-15 /// IPR009733 // Involucrin 2 // 5.5E-13	---	---	This probe set was annotated using the Genome Target Overlap based pipeline to a Entrez Gene identifier using 1 transcripts. // false // Genome Target Overlap // B	AK003807	ENSMUST00000053107 // ensembl_transcript // 2 // Cross Hyb Matching Probes	7.92901	6.79969	6.90415	7.8921	8.39529	8.28068
1449827_at	1.967	4.97698e-08	2.7374e-05	Agc1	aggrecan 1	chr7 D1|7 39.0 cM	chr7:74916684-74978299 (+) // 99.32 // qD2	MGI:---	NM_007424	---	11595	NM_007424	NP_031450.1	Mm.358571	Mm.2759	Mm.2759.1	March 2005 (NCBI 34)	full length	Q61282	IPR000436 // Sushi domain/SCR domain/CCP module // 4.2E-13 /// IPR007110 // Immunoglobulin-like // 9.0E-9 /// IPR000538 // Link // 5.2E-102 /// IPR000538 // Link // 3.9E-100 /// IPR000538 // Link // 2.9E-107 /// IPR000538 // Link // 1.1E-104 /// IPR001304 // C-type lectin // 2.4E-28	---	---	This probe set was annotated using the Matching Probes based pipeline to a Entrez Gene identifier using 1 transcripts. // false // Matching Probes // A	NM_007424(11)	AK079492 // gb // 1 // Cross Hyb Matching Probes	9.05914	8.73659	8.68058	9.64384	9.71134	10.0608
1424265_at	1.97631	0	0	Npl	N-acetylneuraminate pyruvate lyase	chr1 G2	chr1:153464349-153510811 (-) // 97.19 // qG3	MGI:---	BC022734	ENSMUSG00000042684	74091	NM_028749	NP_083025.1	Mm.24887	Mm.24887	Mm.24887.1	March 2005 (NCBI 34)	full length	Q3U4J1 /// Q9DCJ9	IPR002220 // Dihydrodipicolinate synthetase // 2.8E-10 /// IPR002220 // Dihydrodipicolinate synthetase // 7.3E-21 /// IPR002220 // Dihydrodipicolinate synthetase // 5.6E-21	---	---	This probe set was annotated using the Matching Probes based pipeline to a Entrez Gene identifier using 1 transcripts. // false // Matching Probes // A	NM_028749(11)	---	8.01862	7.89997	7.59175	8.73439	8.87456	8.8615
1428571_at	1.98058	1.49309e-07	7.16384e-05	Col9a1	procollagen, type IX, alpha 1	chr1 A5|1 15.0 cM	chr1:24405348-24462823 (+) // 96.13 // qA5	MGI:88465	AK004383	ENSMUSG00000026147	12839	NM_007740	NP_031766.2	Mm.154662	Mm.154662	Mm.154662.2	March 2005 (NCBI 34)	full length	Q05722 /// Q80VN9 /// Q8BSQ4 /// Q8BT32 /// Q8CEP0 /// Q9CT83 /// Q9D0D2	IPR008160 // Collagen triple helix repeat // 1.6E-14 /// IPR008160 // Collagen triple helix repeat // 5.9E-11 /// IPR008160 // Collagen triple helix repeat // 3.1E-5 /// IPR008160 // Collagen triple helix repeat // 4.4E-7 /// IPR008160 // Collagen triple helix repeat // 1.3E-8 /// IPR008160 // Collagen triple helix repeat // 1.3E-12 /// IPR008160 // Collagen triple helix repeat // 5.2E-5 /// IPR0…
1429540_at	1.98916	1.37365e-05	0.00314481	Cnfn	cornifelin	chr7 A3	chr7:22157424-22159524 (-) // 96.77 // qA3	MGI:---	AK008979	ENSMUSG00000063651	72383	XM_485890	XP_485890.1	Mm.34382	Mm.34382	Mm.34382.1	March 2005 (NCBI 34)	full length	Q6PCW6	IPR006461 // Uncharacterized Cys-rich domain // 1.6E-39 /// IPR006461 // Uncharacterized Cys-rich domain // 1.6E-39 /// IPR006461 // Uncharacterized Cys-rich domain // 1.6E-39	---	---	This probe set was annotated using the Matching Probes based pipeline to a Entrez Gene identifier using 1 transcripts. // false // Matching Probes // A	XM_485890(11)	ENSMUSESTT00000072641 // ensembl_est // 7 // Cross Hyb Matching Probes /// GENSCAN00000042019 // ensembl_prediction // 3 // Cross Hyb Matching Probes /// ENSMUST00000081512 // ensembl_transcript // 3 // Cross Hyb Matching Probes	8.93894	8.16815	7.65872	9.02324	9.18322	9.5475
1418608_at	1.99059	1.39355e-06	0.00043345	Calml3	calmodulin-like 3	chr13 A1	chr13:3687264-3688676 (-) // 91.22 // qA1	MGI:---	NM_027416	---	70405	NM_027416	NP_081692.1	Mm.20079	Mm.20079	Mm.20079.1	March 2005 (NCBI 34)	full length	Q99K52 /// Q9D6P8	IPR002048 // Calcium-binding EF-hand // 2.1E-9 /// IPR002048 // Calcium-binding EF-hand // 4.7E-10 /// IPR002048 // Calcium-binding EF-hand // 3.6E-8 /// IPR002048 // Calcium-binding EF-hand // 1.3E-9	---	---	This probe set was annotated using the Matching Probes based pipeline to a Entrez Gene identifier using 1 transcripts. // false // Matching Probes // A	NM_027416(9)	---	9.21852	8.81597	8.27468	9.46932	9.89809	9.93302
1429457_at	2.02164	4.97698e-08	2.7374e-05	2310020A21Rik	RIKEN cDNA 2310020A21 gene	chr5 B2	chr5:35266448-35268959 (+) // 93.47 // qB3	MGI:---	BB001825	ENSMUSG00000043430	76943	NM_175249	NP_780458.1	Mm.44242	Mm.44242	Mm.44242.1	March 2005 (NCBI 34)	full length	Q8BJV5 /// Q8C1C1 /// Q8C1N0	IPR008138 // Saposin-like type B, 2 // 8.5E-13 /// IPR007856 // Saposin-like type B, 1 // 2.0E-11 /// IPR003119 // Saposin type A // 9.3E-21 /// IPR007856 // Saposin-like type B, 1 // 9.5E-5	---	---	This probe set was annotated using the Matching Probes based pipeline to a Entrez Gene identifier using 1 transcripts. // false // Matching Probes // A	NM_175249(11)	---	8.59968	8.01702	8.11883	9.1342	9.21294	9.44665
1449938_at	2.02377	4.97698e-08	2.7374e-05	Pp11r	placental protein 11 related	chr15 F1|15 56.8 cM	chr15:97711589-97721725 (-) // 99.83 // qF1	MGI:97746	AI528824	ENSMUSG00000022468	19011	NM_008902	NP_032928.1	Mm.1001	Mm.1001	Mm.1001.1	March 2005 (NCBI 34)	full length	Q01084 /// Q3V188	IPR001212 // Somatomedin B // 2.5E-18 /// IPR001212 // Somatomedin B // 2.5E-18 /// IPR001212 // Somatomedin B // 5.6E-12 /// IPR000591 // Pleckstrin putative G-protein interacting domain // 1.6E-25 /// IPR000595 // Cyclic nucleotide-binding domain // 1.5E-19 /// IPR000651 // Guanine nucleotide exchange factor for Ras-like GTPases; N-terminal motif // 2.2E-6 /// IPR001895 // Guanine-nucleotide di…	NP_032928.1 // span:13-35 // numtm:1 /// ENSMUSP00000023105 // span:13-35 // numtm:1	---	This probe set was annotated using the Matching Probes based pipeline to a Entrez Gene identifier using 3 transcripts. // false // Matching Probes // A	AK132616(11),AK169457(11),NM_008902(11)	---	8.19201	7.81812	7.53295	8.73513	8.91133	8.95943
1424162_at	2.03043	0	0	Trim29	tripartite motif protein 29	chr9 A5.1	chr9:43245108-43270464 (+) // 98.57 // qA5.1	MGI:1919419	BC027353	ENSMUSG00000032013	72169	NM_023655	NP_076144.1	Mm.273277	Mm.28419	Mm.28419.1	March 2005 (NCBI 34)	full length	Q8R2Q0	IPR000315 // Zn-finger, B-box // 3.6E-8 /// IPR000315 // Zn-finger, B-box // 1.5E-13	---	---	This probe set was annotated using the Matching Probes based pipeline to a Entrez Gene identifier using 2 transcripts. // false // Matching Probes // A	AK004195(11),NM_023655(11)	---	9.45618	9.19888	8.8109	10.1435	10.1861	10.2134
1453089_at	2.04083	4.97698e-07	0.00019519	3110079O15Rik	RIKEN cDNA 3110079O15 gene	chr1 C5	chr1:87371161-87376386 (+) // 98.59 // qD	MGI:---	AA259365	ENSMUSG00000026258	73234	XM_129926	XP_129926.1	Mm.7310	Mm.7310	Mm.7310.1	March 2005 (NCBI 34)	---	Q9CXL7	---	XP_129926.1 // span:5-27,93-115 // numtm:2 /// ENSMUSP00000027476 // span:5-27,93-115 // numtm:2 /// GENSCAN00000054204 // span:5-27,93-115 // numtm:2	---	This probe set was annotated using the Matching Probes based pipeline to a Entrez Gene identifier using 1 transcripts. // false // Matching Probes // A	XM_129926(11)	---	7.79838	7.62267	7.129	8.1924	8.55001	8.90678
1427610_at	2.04998	9.45626e-07	0.00033319	Dsp	desmoplakin	chr13 A3.3	chr13:37613920-37614832 (+) // 68.23 // qA3.3	MGI:---	BC026631	---	109620	XM_621314	XP_621314.1	---	Mm.219579	Mm.219579.1	March 2005 (NCBI 34)	---	Q9CV95	IPR001101 // Plectin repeat // 2.0E-16 /// IPR001101 // Plectin repeat // 7.4E-12 /// IPR001101 // Plectin repeat // 7.9E-22 /// IPR001101 // Plectin repeat // 7.2E-15 /// IPR001101 // Plectin repeat // 8.1E-22 /// IPR001101 // Plectin repeat // 1.1E-21 /// IPR002017 // Spectrin repeat // 9.4E-5 /// IPR001101 // Plectin repeat // 1.4E-20 /// IPR001101 // Plectin repeat // 2.0E-16 /// IPR001101 //…	---	---	This probe set was annotated using the Matching Probes based pipeline to a Entrez Gene identifier using 1 transcripts. // false // Matching Probes // A	XM_621314(11)	---	6.86851	6.72814	6.0858	7.99882	7.51544	7.28668
1427492_at	2.05501	2.04056e-06	0.00060547	Pof1b	premature ovarian failure 1B	chrX E1	chrX:107813905-107820808 (-) // 99.05 // qE1	MGI:---	AF408412	ENSMUSG00000034607	69693	NM_181579	NP_853557.1	Mm.34964	Mm.34964	Mm.34964.1	March 2005 (NCBI 34)	full length	Q8C3A2 /// Q8K4L4 /// Q8R4R8	---	---	---	This probe set was annotated using the Matching Probes based pipeline to a Entrez Gene identifier using 1 transcripts. // false // Matching Probes // A	NM_181579(11)	---	9.15841	8.26878	8.22379	9.3627	9.45968	9.9577
1421633_a_at	2.05704	4.97698e-08	2.7374e-05	Hapln1	hyaluronan and proteoglycan link protein 1	chr13 C3	chr13:86614169-86682773 (+) // 98.77 // qC3	MGI:1337006	NM_013500	ENSMUSG00000021613	12950	NM_013500	NP_038528.2	Mm.266790	Mm.42207	Mm.42207.1	March 2005 (NCBI 34)	full length	Q9QUP5	IPR007110 // Immunoglobulin-like // 1.7E-6 /// IPR000538 // Link // 1.5E-88 /// IPR000538 // Link // 1.2E-103 /// IPR007110 // Immunoglobulin-like // 1.7E-6 /// IPR000538 // Link // 1.5E-88 /// IPR000538 // Link // 1.2E-103	---	---	This probe set was annotated using the Matching Probes based pipeline to a Entrez Gene identifier using 4 transcripts. // false // Matching Probes // A	AF098460(11),AF139572(11),AK032750(11),NM_013500(11)	---	5.29683	5.14853	4.94967	5.95422	6.02589	6.54829
1417808_at	2.06217	1.498e-05	0.0033283	2310050C09Rik	RIKEN cDNA 2310050C09 gene	chr3 F2.1	chr3:92974396-92975356 (-) // 91.01 // qF2.1	MGI:1913783	NM_025621	---	66533	XM_485268	XP_485268.1	Mm.144259	Mm.144259	Mm.144259.1	March 2005 (NCBI 34)	---	---	---	---	---	This probe set was annotated using the Matching Probes based pipeline to a Entrez Gene identifier using 2 transcripts. // false // Matching Probes // A	AK009900(11),XM_485268(11)	ENSMUSESTT00000080271 // ensembl_est // 1 // Cross Hyb Matching Probes	8.24307	7.11395	6.82912	8.22487	8.38643	8.71899
1428980_at	2.06305	2.09033e-06	0.00061618	1110001M24Rik	RIKEN cDNA 1110001M24 gene	chr3 F2.1	chr3:92929110-92930129 (-) // 98.55 // qF2.1	MGI:1920981	AK003253	---	73731	---	---	---	Mm.28359	Mm.28359.1	March 2005 (NCBI 34)	---	Q9D1P8	---	---	---	This probe set was annotated using the Matching Probes based pipeline to a Entrez Gene identifier using 1 transcripts. // false // Matching Probes // A	AK003253(11)	GENSCAN00000007640 // ensembl_prediction // 3 // Negative Strand Matching Probes	8.71075	7.73658	7.75619	8.89739	9.01054	9.4416
1459898_at	2.06941	6.81846e-06	0.00172764	MGI:2446326	suprabasin	chr7A3	chr7:27689318-27693980 (+) // 95.95 // qB1	MGI:2446326	AI507307	ENSMUSG00000046056	282619	NM_172205	NP_757342.1	Mm.250717	Mm.34363	Mm.34363.3	March 2005 (NCBI 34)	full length	Q6SZK0 /// Q80WB4 /// Q8CIT9 /// Q8K2V9	---	---	---	This probe set was annotated using the Matching Probes based pipeline to a Entrez Gene identifier using 2 transcripts. // false // Matching Probes // A	BC029705(9),NM_172205(11)	---	9.57354	8.5255	8.30176	9.57655	9.88141	10.1022
1422588_at	2.06974	4.97698e-07	0.00019519	Krt2-6b	keratin complex 2, basic, gene 6b	chr15 F2|15 58.76 cM	chr15:101662181-101666446 (-) // 98.76 // qF2	MGI:1333768	NM_010669	ENSMUSG00000023041	16688	NM_010669	NP_034799.1	Mm.358617	Mm.196352	Mm.196352.1	March 2005 (NCBI 34)	---	Q3UV11 /// Q9CV72	IPR001664 // Intermediate filament protein // 2.1E-101 /// IPR001664 // Intermediate filament protein // 1.0E-126	---	---	This probe set was annotated using the Matching Probes based pipeline to a Entrez Gene identifier using 1 transcripts. // false // Matching Probes // A	AK137688(10)	---	8.04185	7.6154	7.06998	8.45866	8.7414	8.6872
1442025_a_at	2.0771	0	0	---	---	---	chr9:48623976-48624883 (-) // 99.56 // qA5.3	MGI:---	AI467657	---	---	---	---	---	---	Mm.34106.1	March 2005 (NCBI 34)	---	---	---	---	---	This probe set was annotated using the Matching Probes based pipeline to a ENSEMBL EST identifier using 1 transcripts. // false // Matching Probes // A	ENSMUSESTT00000069758(11)	---	8.96476	8.873	8.38254	9.90293	9.61695	9.8758
1434202_a_at	2.08463	9.95396e-08	5.0442e-05	BC055107	cDNA sequence BC055107	chr14 A1	chr14:6105453-6106076 (-) // 70.63 // qA1	MGI:---	BF682848	ENSMUSG00000021750	268709	NM_183187	NP_899010.1	Mm.256058	Mm.40773	Mm.40773.1	March 2005 (NCBI 34)	full length	Q78TU8	IPR009533 // Protein of unknown function DUF1151 // 1.6E-67 /// IPR009533 // Protein of unknown function DUF1151 // 3.6E-63	---	---	This probe set was annotated using the Matching Probes based pipeline to a Entrez Gene identifier using 1 transcripts. // false // Matching Probes // A	NM_183187(11)	---	7.68602	7.60718	7.71836	9.14161	8.35199	8.70901
1423323_at	2.08596	5.47468e-07	0.00021286	Tacstd2	tumor-associated calcium signal transducer 2	---	chr6:67515824-67517651 (-) // 97.63 // qC1	MGI:---	AV241768	---	56753	NM_020047	NP_064431.2	Mm.154045	Mm.154045	Mm.154045.1	March 2005 (NCBI 34)	full length	Q3U261 /// Q8BGV3	IPR000716 // Thyroglobulin type-1 // 4.6E-26	NP_064431.2 // span:269-291 // numtm:1	---	This probe set was annotated using the Matching Probes based pipeline to a Entrez Gene identifier using 1 transcripts. // false // Matching Probes // A	NM_020047(11)	---	6.97662	6.91585	6.02313	7.65449	7.80414	7.65077
1444740_at	2.08792	4.97698e-08	2.7374e-05	---	Adult male testis cDNA, RIKEN full-length enriched library, clone:4930550L11 product:unclassifiable, full insert sequence	---	chr7:62680828-62681660 (+) // 98.79 // qC	MGI:---	AI429073	---	---	---	---	Mm.381678	Mm.67242	Mm.67242.1	March 2005 (NCBI 34)	---	---	---	---	---	This probe set was annotated using the Matching Probes based pipeline to a UniGene identifier using 1 transcripts. // false // Matching Probes // A	AK160253(11)	---	5.9243	5.57533	5.37263	6.47263	6.67511	6.92239
1455948_x_at	2.09079	1.961e-05	0.00405688	Matn3	matrilin 3	chr12 A1.1|12 2.0 cM	chr12:8997394-8998219 (+) // 94.39 // qA1.1	MGI:---	AV009181	ENSMUSG00000020583	17182	NM_010770	NP_034900.2	Mm.42226	Mm.72113	Mm.72113.1	March 2005 (NCBI 34)	full length	O35701 /// Q543Q2 /// Q6IR12	IPR006209 // EGF-like domain // 6.3E-7 /// IPR006209 // EGF-like domain // 4.9E-7 /// IPR006209 // EGF-like domain // 1.8E-6 /// IPR006209 // EGF-like domain // 4.7E-8 /// IPR002035 // von Willebrand factor, type A // 1.8E-64 /// IPR002035 // von Willebrand factor, type A // 1.9E-65	---	---	This probe set was annotated using the Matching Probes based pipeline to a Entrez Gene identifier using 1 transcripts. // false // Matching Probes // A	NM_010770(11)	---	4.23216	3.66249	4.01082	4.42883	4.7319	5.94854
1422008_a_at	2.10304	0	0	Aqp3	aquaporin 3	---	chr4:41231159-41236645 (-) // 99.39 // qA5	MGI:---	AF104416	ENSMUSG00000028435	11828	NM_016689	NP_057898.1	Mm.34043	Mm.34043	Mm.34043.1	March 2005 (NCBI 34)	full length	Q3TU75 /// Q8R2N1	IPR000425 // Major intrinsic protein // 6.9E-61 /// IPR000425 // Major intrinsic protein // 1.6E-63	NP_057898.1 // span:26-48,58-80,101-123,161-178,191-213,241-260 // numtm:6 /// ENSMUSP00000055110 // span:26-48,58-80,101-123,160-179,192-214,242-261 // numtm:6	---	This probe set was annotated using the Matching Probes based pipeline to a Entrez Gene identifier using 1 transcripts. // false // Matching Probes // A	NM_016689(11)	---	6.50645	6.68995	6.13181	7.58274	7.56337	7.4112
1449937_at	2.10693	0	0	Pp11r	placental protein 11 related	chr15 F1|15 56.8 cM	chr15:97711589-97721725 (-) // 99.83 // qF1	MGI:---	AI528824	ENSMUSG00000022468	19011	NM_008902	NP_032928.1	Mm.1001	Mm.1001	Mm.1001.1	March 2005 (NCBI 34)	full length	Q01084 /// Q3V188	IPR001212 // Somatomedin B // 2.5E-18	NP_032928.1 // span:13-35 // numtm:1 /// ENSMUSP00000023105 // span:13-35 // numtm:1	---	This probe set was annotated using the Matching Probes based pipeline to a Entrez Gene identifier using 1 transcripts. // false // Matching Probes // A	NM_008902(11)	---	7.48366	6.96993	7.22875	8.24108	8.2945	8.38385
1460693_a_at	2.11201	4.97698e-08	2.7374e-05	Col9a3	procollagen, type IX, alpha 3	chr2 H4|2 108.0 cM	chr2:181099156-181123102 (+) // 98.63 // qH4	MGI:---	BG074456	ENSMUSG00000027570	12841	NM_009936	NP_034066.1	Mm.141312	Mm.141312	Mm.141312.1	March 2005 (NCBI 34)	full length	Q61248 /// Q8BSX1 /// Q8K2L1 /// Q8VHY3 /// Q9CTK5 /// Q9JKK4	IPR008160 // Collagen triple helix repeat // 5.1E-10 /// IPR008160 // Collagen triple helix repeat // 3.6E-5 /// IPR008160 // Collagen triple helix repeat // 6.0E-13 /// IPR008160 // Collagen triple helix repeat // 1.3E-6 /// IPR008160 // Collagen triple helix repeat // 1.6E-12 /// IPR008160 // Collagen triple helix repeat // 1.5E-12 /// IPR008160 // Collagen triple helix repeat // 1.7E-13 /// IP…	---	---	This probe set was annotated using the Matching Probes based pipeline to a Entrez Gene identifier using 1 transcripts. // false // Matching Probes // A	NM_009936(11)	---	7.96932	7.26019	7.55962	8.57609	8.63161	8.82896
1439163_at	2.11276	0	0	Zbtb16	zinc finger and BTB domain containing 16	chr9 A5.3|9 23.0 cM	chr9:48626457-48627168 (-) // 78.65 // qA5.3	MGI:103222	BQ174973	---	235320	XM_134826	XP_134826.4	Mm.34106	Mm.34852	Mm.34852.1	March 2005 (NCBI 34)	---	Q3UQ17 /// Q3V3H4							9.51535	9.68376	9.10934	10.6662	10.4013	10.4901
1422253_at	2.11902	9.00834e-05	0.0142635	Col10a1	procollagen, type X, alpha 1	chr10 22.0 cM	chr10:34170625-34176720 (+) // 99.95 // qB1	MGI:---	NM_009925	ENSMUSG00000039462	12813	NM_009925	NP_034055.1	Mm.212657	Mm.4837	Mm.4837.1	March 2005 (NCBI 34)	full length	Q05306	IPR008160 // Collagen triple helix repeat // 1.6E-5 /// IPR008160 // Collagen triple helix repeat // 3.1E-11 /// IPR008160 // Collagen triple helix repeat // 4.6E-13 /// IPR008160 // Collagen triple helix repeat // 1.7E-6 /// IPR008160 // Collagen triple helix repeat // 1.3E-14 /// IPR008160 // Collagen triple helix repeat // 1.3E-5 /// IPR008160 // Collagen triple helix repeat // 4.4E-6 /// IPR0…
1419527_at	2.12998	7.76409e-06	0.00191349	Comp	cartilage oligomeric matrix protein	chr8 B3.3|8 33.0 cM	chr8:68828761-68837276 (+) // 98.9 // qB3.3	MGI:---	NM_016685	ENSMUSG00000031849	12845	NM_016685	NP_057894.1	Mm.45071	Mm.45071	Mm.45071.1	March 2005 (NCBI 34)	full length	Q9R0G6	IPR008859 // Thrombospondin, C-terminal // 1.0E-126 /// IPR003367 // Thrombospondin type 3 repeat // 0.08 /// IPR003367 // Thrombospondin type 3 repeat // 5.1E-4 /// IPR003367 // Thrombospondin type 3 repeat // 0.66 /// IPR003367 // Thrombospondin type 3 repeat // 0.0013 /// IPR003367 // Thrombospondin type 3 repeat // 0.0041 /// IPR003367 // Thrombospondin type 3 repeat // 0.0014 /// IPR003367 /…	---	---	This probe set was annotated using the Matching Probes based pipeline to a Entrez Gene identifier using 1 transcripts. // false // Matching Probes // A	NM_016685(11)	---	7.09594	6.80139	6.34512	7.20912	7.71141	8.60611
1421370_a_at	2.14509	1.49309e-07	7.16384e-05	Il1f5	interleukin 1 family, member 5 (delta)	chr2 A3|2 10.11 cM	chr2:24284553-24289520 (+) // 99.81 // qA3	MGI:1859325	NM_019451	ENSMUSG00000026983	54450	NM_019451	NP_062324.1	Mm.29261	Mm.29261	Mm.29261.1	March 2005 (NCBI 34)	full length	Q9QYY1	IPR000975 // Interleukin-1 // 3.1E-34 /// IPR000975 // Interleukin-1 // 3.1E-34	---	---	This probe set was annotated using the Matching Probes based pipeline to a Entrez Gene identifier using 2 transcripts. // false // Matching Probes // A	AK014576(11),NM_019451(11)	GENSCAN00000054525 // ensembl_prediction // 5 // Cross Hyb Matching Probes	7.52051	6.8222	6.76911	7.92073	8.14625	8.35964
1435111_at	2.17385	2.88665e-06	0.00082399	2310011E23Rik	RIKEN cDNA 2310011E23 gene	---	chr7:21142527-21142813 (+) // 58.01 // qA3	MGI:1916860	AI595921	---	69610	---	---	---	Mm.32861	Mm.32861.2	March 2005 (NCBI 34)	---	---	---	---	---	This probe set was annotated using the Genome Target Overlap based pipeline to a Entrez Gene identifier using 1 transcripts. // false // Genome Target Overlap // B	AK009294	---	8.08599	7.16716	6.74486	8.10074	8.53787	8.73182
1449133_at	2.17833	2.48849e-07	0.00011223	Sprr1a	small proline-rich protein 1A	chr3 F1|3 45.2 cM	chr3:92589973-92591922 (-) // 99.02 // qF2.1	MGI:---	NM_009264	ENSMUSG00000050359	20753	NM_009264	NP_033290.1	Mm.331191	Mm.625	Mm.625.1	March 2005 (NCBI 34)	full length	Q3UMN4 /// Q62266	IPR003302 // Cornifin (SPRR) // 2.5E-29 /// IPR003302 // Cornifin (SPRR) // 4.3E-34	---	---	This probe set was annotated using the Matching Probes based pipeline to a Entrez Gene identifier using 1 transcripts. // false // Matching Probes // A	NM_009264(11)	GENSCAN00000013738 // ensembl_prediction // 3 // Cross Hyb Matching Probes	8.26337	7.65926	7.32861	9.07535	8.77535	8.78187
1449902_at	2.20747	0	0	1110058A15Rik	RIKEN cDNA 1110058A15 gene	chr3 F1	chr3:92824082-92857059 (-) // 94.96 // qF2.1	MGI:---	AV014636	ENSMUSG00000027919 /// ENSMUSG00000068887	66195	NM_025413	NP_079689.1	Mm.158107	Mm.158176	Mm.158176.1	March 2005 (NCBI 34)	full length	Q9D0X3 /// Q9D195	---	GENSCAN00000007628 // span:10-32 // numtm:1	---	This probe set was annotated using the Genome Target Overlap based pipeline to a Entrez Gene identifier using 1 transcripts. // false // Genome Target Overlap // B	NM_025413	---	5.79643	5.3548	5.29282	6.31902	6.67421	6.88968
1426295_at	2.24551	0	0	Hapln1	hyaluronan and proteoglycan link protein 1	chr13 C3	chr13:86614596-86684433 (+) // 91.42 // qC3	MGI:---	AF098460	---	12950	NM_013500	NP_038528.2	Mm.266790	Mm.42207	Mm.42207.2	March 2005 (NCBI 34)	full length	Q9QUP5	IPR007110 // Immunoglobulin-like // 1.7E-6 /// IPR000538 // Link // 1.5E-88 /// IPR000538 // Link // 1.2E-103	---	---	This probe set was annotated using the Matching Probes based pipeline to a Entrez Gene identifier using 1 transcripts. // false // Matching Probes // A	NM_013500(11)	ENSMUST00000022108 // ensembl_transcript // 5 // Cross Hyb Matching Probes /// AK032750 // gb // 5 // Cross Hyb Matching Probes	4.86629	4.45591	4.55735	5.60411	5.61773	6.1705
1421752_a_at	2.26039	9.95396e-08	5.0442e-05	Serpinb5	serine (or cysteine) peptidase inhibitor, clade B, member 5	chr1 E2.1	chr1:106761058-106781964 (+) // 100.0 // qE2.1	MGI:109579	NM_009257	ENSMUSG00000067006	20724	NM_009257	NP_033283.1	Mm.268618	Mm.4622	Mm.4622.1	March 2005 (NCBI 34)	full length	P70124 /// Q3ULZ0	IPR000215 // Serpin // 1.0E-126 /// IPR000215 // Serpin // 1.0E-126 /// IPR000215 // Serpin // 1.0E-126	---	---	This probe set was annotated using the Matching Probes based pipeline to a Entrez Gene identifier using 2 transcripts. // false // Matching Probes // A	NM_009257(11),U54705(11)	---	8.74417	8.35238	7.72324	9.33457	9.52646	9.50014
1421092_at	2.27328	0	0	Serpina12	serine (or cysteine) peptidase inhibitor, clade A (alpha-1 antiproteinase, antitrypsin), member 12	chr12 F1	chr12:101522896-101538571 (-) // 99.48 // qE	MGI:---	AK014346	ENSMUSG00000041567	68054	NM_026535	NP_080811.1	Mm.20286	Mm.20286	Mm.20286.1	March 2005 (NCBI 34)	full length	Q6P6M3 /// Q7TMF5	IPR000215 // Serpin // 1.0E-126 /// IPR000215 // Serpin // 1.0E-126	---	---	This probe set was annotated using the Matching Probes based pipeline to a Entrez Gene identifier using 1 transcripts. // false // Matching Probes // A	NM_026535(11)	---	8.08026	7.53695	7.28422	8.6054	8.9059	8.95613
1434227_at	2.31121	3.98159e-07	0.00017267	Krtdap	keratinocyte differentiation associated protein	---	chr7:27726262-27729710 (+) // 86.02 // qB1	MGI:1928282	AV007306	---	64661	---	---	---	Mm.43751	Mm.43751.1	March 2005 (NCBI 34)	---	Q3V2T1 /// Q3V2T4	---	---	---	This probe set was annotated using the Matching Probes based pipeline to a Entrez Gene identifier using 1 transcripts. // false // Matching Probes // A	AK131603(11)	ENSMUSESTT00000072077 // ensembl_est // 8 // Cross Hyb Matching Probes /// GENSCAN00000041313 // ensembl_prediction // 8 // Cross Hyb Matching Probes	10.9521	10.1838	9.80739	11.2877	11.4406	11.8526
1422481_at	2.34119	0	0	Krt2-1	keratin complex 2, basic, gene 1	chr15 F3|15 58.81 cM	chr15:101831582-101836945 (-) // 90.95 // qF3	MGI:---	NM_008473	ENSMUSG00000046834	16678	NM_008473	NP_032499.1	Mm.183137	Mm.183137	Mm.183137.1	March 2005 (NCBI 34)	full length	P04104 /// Q9D2K8	IPR001664 // Intermediate filament protein // 1.0E-126	---	---	This probe set was annotated using the Matching Probes based pipeline to a Entrez Gene identifier using 1 transcripts. // false // Matching Probes // A	NM_008473(9)	ENSMUST00000087999 // ensembl_transcript // 1 // Cross Hyb Matching Probes /// AK029748 // gb // 1 // Negative Strand Matching Probes	12.636	12.0281	11.7504	13.2508	13.3743	13.4827
1458519_at	2.37842	0	0	---	0 day neonate head cDNA, RIKEN full-length enriched library, clone:4833418G05 product:unclassifiable, full insert sequence	---	chr13:34961103-34961845 (+) // 63.44 // qA3.3	MGI:---	AV249752	---	---	---	---	Mm.218454	Mm.218454	Mm.218454.1	March 2005 (NCBI 34)	---	---	---	---	---	This probe set was annotated using the Matching Probes based pipeline to a UniGene identifier using 1 transcripts. // false // Matching Probes // A	AK132605(11)	---	5.12434	5.18657	5.13979	6.01653	6.61843	6.57741
1427211_at	2.39056	0	0	Krtap8-1	keratin associated protein 8-1	---	chr16:89537300-89537875 (-) // 92.43 // qC3.3	MGI:1330293	AA727386	---	16703	---	---	Mm.13979	Mm.13979	Mm.13979.1	March 2005 (NCBI 34)	---	O08633	---	BAA19684.1 // span:15-37 // numtm:1	---	This probe set was annotated using the Matching Probes based pipeline to a Entrez Gene identifier using 1 transcripts. // false // Matching Probes // A	AK133727(10)	ENSMUST00000072280 // ensembl_transcript // 2 // Cross Hyb Matching Probes	6.64517	6.12314	6.40123	7.7932	7.65375	7.50632
1450532_at	2.39703	0	0	2310002J15Rik	RIKEN cDNA 2310002J15 gene	chr2 A3	chr2:25246129-25247208 (-) // 99.74 // qA3	MGI:---	NM_026415	ENSMUSG00000036731	67859	NM_026415	NP_080691.1	Mm.46431	Mm.46431	Mm.46431.1	March 2005 (NCBI 34)	full length	Q9D1E4 /// Q9D7M7	---	---	---	This probe set was annotated using the Matching Probes based pipeline to a Entrez Gene identifier using 1 transcripts. // false // Matching Probes // A	NM_026415(11)	ENSMUSESTT00000037125 // ensembl_est // 8 // Cross Hyb Matching Probes /// GENSCAN00000077470 // ensembl_prediction // 3 // Cross Hyb Matching Probes /// ENSMUST00000091318 // ensembl_transcript // 2 // Cross Hyb Matching Probes	7.83567	7.09496	7.27193	8.47902	8.67359	8.84536
1435760_at	2.39871	1.49309e-07	7.16384e-05	MGI:3524930 /// LOC547252	cystatin A /// similar to Stefin homolog	chr16 B3	chr18:42551091-42551653 (+) // 95.02 // qB3 /// chr16:35800096-35809171 (-) // 99.47 // qB3	MGI:---	C89521	---	209294 /// 547252	XM_148650 /// XM_622634	XP_148650.1 /// XP_622634.1	Mm.300592	Mm.133872	Mm.133872.1	March 2005 (NCBI 34)	---	P56567 /// Q3UV05	IPR000010 // Cysteine protease inhibitor // 2.5E-27	---	---	This probe set was annotated using the Matching Probes based pipeline to a Entrez Gene identifier using 2 transcripts. // true // Matching Probes // A	ENSMUSESTT00000075246(9),XM_148650(10),XM_622634(10)	XM_487528 // refseq // 3 // Cross Hyb Matching Probes /// GENSCAN00000074726 // ensembl_prediction // 3 // Cross Hyb Matching Probes /// ENSMUST00000041389 // ensembl_transcript // 3 // Cross Hyb Matching Probes /// GENSCAN00000063779 // ensembl_prediction // 5 // Cross Hyb Matching Probes /// ENSMUST00000042097 // ensembl_transcript // 7 // Cross Hyb Matching Probes	8.70095	7.92089	7.6521	9.11152	9.28252	9.67834
1435191_at	2.43204	0	0	Cdsn	corneodesmosin	chr17 B1	chr17:33658154-33659133 (+) // 99.49 // qB1	MGI:3505689	BM231053	ENSMUSG00000039518	386463	NM_001008424	NP_001008424.1	Mm.247477	Mm.22608	Mm.22608.1	March 2005 (NCBI 34)	full length	Q3V0M9 /// Q7TPC1	---	NP_001008424.1 // span:12-31 // numtm:1 /// AAH55373.1 // span:12-31 // numtm:1 /// ENSMUSP00000048596 // span:12-31 // numtm:1	---	This probe set was annotated using the Matching Probes based pipeline to a Entrez Gene identifier using 2 transcripts. // false // Matching Probes // A	AK133029(11),NM_001008424(11)	---	9.13095	8.41448	8.25959	9.68325	9.88322	10.0967
1421173_at	2.44124	8.46087e-07	0.00030774	Irf4	interferon regulatory factor 4	chr13 A3.3	chr13:30114804-30132528 (+) // 99.98 // qA3.2	MGI:---	U34307	ENSMUSG00000021356	16364	NM_013674	NP_038702.1	Mm.4677	Mm.4677	Mm.4677.1	March 2005 (NCBI 34)	full length	Q5SUZ4 /// Q5SUZ5 /// Q64287	IPR001346 // Interferon regulatory factor // 6.9E-78	---	Apoptosis // GenMAPP	This probe set was annotated using the Matching Probes based pipeline to a Entrez Gene identifier using 1 transcripts. // false // Matching Probes // A	NM_013674(11)	AK140703 // gb // 11 // Negative Strand Matching Probes	6.30869	7.59215	6.1586	8.3588	7.92759	7.64756
1419709_at	2.45381	0	0	Stfa3	stefin A3	chr16 B3|16 22.85 cM	chr16:36158909-36163771 (-) // 94.14 // qB3	MGI:---	NM_025288	ENSMUSG00000054905	20863	NM_025288	NP_079564.1	Mm.136573	Mm.77709	Mm.77709.1	March 2005 (NCBI 34)	full length	P35175 /// Q540I0	IPR000010 // Cysteine protease inhibitor // 1.6E-26	---	---	This probe set was annotated using the Matching Probes based pipeline to a Entrez Gene identifier using 1 transcripts. // false // Matching Probes // A	NM_025288(11)	GENSCAN00000061612 // ensembl_prediction // 6 // Cross Hyb Matching Probes	10.6637	10.0492	9.82549	11.2279	11.4553	11.7519
1452732_at	2.4551	9.95396e-08	5.0442e-05	---	---	---	chr6:86703264-86704788 (+) // 95.05 // qD1	MGI:---	AK004007	ENSMUSG00000033508	---	---	---	---	---	Mm.183043.1	March 2005 (NCBI 34)	---	Q6PEP7 /// Q9D135	---	---	---	This probe set was annotated using the Matching Probes based pipeline to a ENSEMBL Transcript,RefSeq identifier using 1 transcripts. // false // Matching Probes // A	NM_026414(11),ENSMUST00000043400(11)	GENSCAN00000041097 // ensembl_prediction // 1 // Cross Hyb Matching Probes /// BC108357 // gb // 8 // Cross Hyb Matching Probes	10.935	10.0366	9.8438	11.3451	11.5333	11.836
1416930_at	2.46532	0	0	Ly6d	lymphocyte antigen 6 complex, locus D	chr15 D3|15 43.3 cM	chr15:74832848-74844161 (-) // 98.68 // qD3	MGI:---	NM_010742	ENSMUSG00000034634	17068	NM_010742	NP_034872.1	Mm.878	Mm.878	Mm.878.1	March 2005 (NCBI 34)	full length	P35459	IPR001526 // CD59 antigen // 1.1E-24	---	---	This probe set was annotated using the Matching Probes based pipeline to a Entrez Gene identifier using 1 transcripts. // false // Matching Probes // A	NM_010742(11)	GENSCAN00000008336 // ensembl_prediction // 7 // Cross Hyb Matching Probes	8.96421	8.69474	8.00618	9.73661	9.83725	10.0083
1429565_s_at	2.47258	9.95396e-08	5.0442e-05	Lce5a	late cornified envelope 5A	chr3 F2	chr3:93123844-93125096 (-) // 63.73 // qF2.1	MGI:---	AK004318	ENSMUSG00000027912	66203	NM_025420	NP_079696.1	Mm.292457	Mm.27266	Mm.27266.1	March 2005 (NCBI 34)	full length	Q9CR91	---	---	---	This probe set was annotated using the Matching Probes based pipeline to a Entrez Gene identifier using 1 transcripts. // false // Matching Probes // A	NM_025420(9)	---	8.92339	8.11298	7.79943	9.4695	9.37614	9.91989
1430567_at	2.4895	0	0	Spink5	serine peptidase inhibitor, Kazal type 5	chr18 B3|18 21.5 cM	chr18:44366840-44399975 (+) // 98.94 // qB3	MGI:---	AV241297	ENSMUSG00000055561	72432	XM_283487	XP_283487.1	Mm.35369	Mm.35369	Mm.35369.1	March 2005 (NCBI 34)	---	Q3TRK5 /// Q5K5D4 /// Q8BM18 /// Q8BM23	IPR002350 // Serine protease inhibitor, Kazal type // 1.7E-15 /// IPR002350 // Serine protease inhibitor, Kazal type // 9.0E-6 /// IPR002350 // Serine protease inhibitor, Kazal type // 7.9E-15	---	---	This probe set was annotated using the Matching Probes based pipeline to a Entrez Gene identifier using 1 transcripts. // false // Matching Probes // A	XM_283487(11)	---	7.18807	6.74483	6.81923	8.09729	8.15134	8.46276
1431211_s_at	2.49988	0	0	Them5	thioesterase superfamily member 5	chr3 F2	chr3:94216046-94221134 (+) // 86.8 // qF2.1	MGI:1913448	AK004155	ENSMUSG00000028148	66198	NM_025416	NP_079692.1	Mm.180200	Mm.180200	Mm.180200.1	March 2005 (NCBI 34)	full length	Q9CQJ0 /// Q9CTI2	IPR006683 // Thioesterase superfamily // 3.6E-8 /// IPR006683 // Thioesterase superfamily // 3.6E-8	---	---	This probe set was annotated using the Matching Probes based pipeline to a Entrez Gene identifier using 2 transcripts. // false // Matching Probes // A	AK003517(11),NM_025416(11)	GENSCAN00000070399 // ensembl_prediction // 2 // Cross Hyb Matching Probes	7.61956	7.09261	6.61776	8.19003	8.44866	8.66849
1417942_at	2.50023	0	0	Lypd3	Ly6/Plaur domain containing 3	chr7 A3	chr7:21424596-21429156 (+) // 95.46 // qA3	MGI:---	NM_133743	ENSMUSG00000057454	72434	NM_133743	NP_598504.1	Mm.281093	Mm.51426	Mm.51426.1	March 2005 (NCBI 34)	full length	Q91YK8	---	---	---	This probe set was annotated using the Matching Probes based pipeline to a Entrez Gene identifier using 1 transcripts. // false // Matching Probes // A	NM_133743(11)	GENSCAN00000048996 // ensembl_prediction // 3 // Cross Hyb Matching Probes	8.75171	8.42688	7.88546	9.56524	9.691	9.78565
1450633_at	2.51267	2.48849e-07	0.00011223	Calm4	calmodulin 4	chr13 A1	chr13:3722126-3723042 (+) // 93.45 // qA1	MGI:---	NM_020036	ENSMUSG00000033765	80796	NM_020036	NP_064420.2	Mm.21075	Mm.21075	Mm.21075.1	March 2005 (NCBI 34)	full length	Q6WEH7 /// Q9JM83	IPR002048 // Calcium-binding EF-hand // 2.3E-5 /// IPR002048 // Calcium-binding EF-hand // 1.4E-8 /// IPR002048 // Calcium-binding EF-hand // 3.0E-9 /// IPR002048 // Calcium-binding EF-hand // 7.9E-9	---	---	This probe set was annotated using the Matching Probes based pipeline to a Entrez Gene identifier using 1 transcripts. // false // Matching Probes // A	NM_020036(11)	---	11.7522	10.7204	10.3844	12.182	12.2108	12.4636
1431786_s_at	2.52233	0	0	1190003J15Rik	RIKEN cDNA 1190003J15 gene	chr7 F4	chr7:137252758-137255231 (+) // 99.7 // qF5	MGI:1916142	AK013117	ENSMUSG00000025481	76974	XM_133915	XP_133915.2	Mm.272359	Mm.33800	Mm.33800.1	March 2005 (NCBI 34)	full length	Q9CRB3	IPR000895 // Transthyretin // 4.8E-71 /// IPR000895 // Transthyretin // 4.8E-71	---	---	This probe set was annotated using the Matching Probes based pipeline to a Entrez Gene identifier using 3 transcripts. // false // Matching Probes // A	AK004470(11),BC051545(11),XM_133915(11)	GENSCAN00000072345 // ensembl_prediction // 8 // Cross Hyb Matching Probes /// AK021219 // gb // 1 // Negative Strand Matching Probes	8.45005	7.97016	7.73782	9.27195	9.31356	9.58846
1426294_at	2.52859	0	0	Hapln1	hyaluronan and proteoglycan link protein 1	chr13 C3	chr13:86614596-86684433 (+) // 91.42 // qC3	MGI:1337006	AF098460	ENSMUSG00000021613	12950	NM_013500	NP_038528.2	Mm.266790	Mm.42207	Mm.42207.2	March 2005 (NCBI 34)	full length	Q9QUP5	IPR007110 // Immunoglobulin-like // 1.7E-6 /// IPR000538 // Link // 1.5E-88 /// IPR000538 // Link // 1.2E-103 /// IPR007110 // Immunoglobulin-like // 1.7E-6 /// IPR000538 // Link // 1.5E-88 /// IPR000538 // Link // 1.2E-103	---	---	This probe set was annotated using the Matching Probes based pipeline to a Entrez Gene identifier using 3 transcripts. // false // Matching Probes // A	AF098460(9),AK032750(10),NM_013500(10)	---	6.03804	6.00273	5.6503	7.08495	7.1402	7.4926
1418266_at	2.63577	0	0	Alox12b	arachidonate 12-lipoxygenase, 12R type	chr11 B3|11 37.0 cM	chr11:69238645-69251365 (+) // 98.98 // qB3	MGI:---	NM_009659	ENSMUSG00000032807	11686	NM_009659	NP_033789.1	Mm.340329	Mm.10143	Mm.10143.1	March 2005 (NCBI 34)	full length	O70582 /// Q9D2Q4	IPR001024 // Lipoxygenase, LH2 domain // 6.9E-33 /// IPR000907 // Lipoxygenase // 8.1E-124	---	---	This probe set was annotated using the Matching Probes based pipeline to a Entrez Gene identifier using 1 transcripts. // false // Matching Probes // A	NM_009659(11)	---	6.69283	5.71662	5.65911	7.14675	7.45788	7.67026
1434425_at	2.65162	0	0	AI597080	expressed sequence AI597080	---	chr3:93550335-93550791 (+) // 95.8 // qF2.1	MGI:2177944	AI597080	---	99681	---	---	---	Mm.1160	Mm.1160.1	March 2005 (NCBI 34)	---	Q3V203	---	---	---	This probe set was annotated using the Matching Probes based pipeline to a Entrez Gene identifier using 1 transcripts. // false // Matching Probes // A	AK132147(11)	---	6.62804	6.53627	6.54016	8.21163	7.87198	7.85316
1438020_at	2.71026	0	0	Hapln1	hyaluronan and proteoglycan link protein 1	chr13 C3	chr13:86685112-86686206 (+) // 99.82 // qC3	MGI:---	BB036951	---	12950	NM_013500	NP_038528.2	Mm.266790	Mm.94336	Mm.94336.1	March 2005 (NCBI 34)	full length	Q9QUP5	IPR007110 // Immunoglobulin-like // 1.7E-6 /// IPR000538 // Link // 1.5E-88 /// IPR000538 // Link // 1.2E-103	---	---	This probe set was annotated using the Matching Probes based pipeline to a Entrez Gene identifier using 1 transcripts. // false // Matching Probes // A	NM_013500(11)	---	6.31812	6.17945	5.40197	7.36963	7.08362	7.77326
1422672_at	2.7432	4.47928e-07	0.00018038	Sprr1b	small proline-rich protein 1B	chr3 F1|3 45.2 cM	chr3:92542842-92544826 (-) // 99.64 // qF1	MGI:---	NM_009265	ENSMUSG00000048455	20754	NM_009265	NP_033291.1	Mm.140151	Mm.140151	Mm.140151.1	March 2005 (NCBI 34)	full length	Q62267	IPR003302 // Cornifin (SPRR) // 2.9E-26 /// IPR003302 // Cornifin (SPRR) // 4.3E-25	---	---	This probe set was annotated using the Matching Probes based pipeline to a Entrez Gene identifier using 1 transcripts. // false // Matching Probes // A	NM_009265(11)	---	8.78266	7.49541	6.93586	9.45665	8.931	9.20553
1418748_at	2.74742	4.97698e-08	2.7374e-05	Casp14	caspase 14	chr10 C1	chr10:78366583-78372897 (-) // 85.23 // qC1	MGI:---	NM_009809	ENSMUSG00000005355	12365	NM_009809	NP_033939.1	Mm.20940	Mm.20940	Mm.20940.1	March 2005 (NCBI 34)	full length	O89094 /// Q542Q1	IPR001309 // Caspase-1, p20 // 1.3E-72	---	---	This probe set was annotated using the Matching Probes based pipeline to a Entrez Gene identifier using 1 transcripts. // false // Matching Probes // A	NM_009809(10)	---	8.36148	7.52444	6.90712	8.81949	9.12188	9.23758
1458367_at	2.77177	9.95396e-08	5.0442e-05	Gm94	gene model 94, (NCBI)	chr18 B3	chr18:44154686-44170366 (-) // 99.87 // qB3	MGI:---	AV376030	---	225443	XM_129009	XP_129009.1	Mm.100304	Mm.100304	Mm.100304.1	March 2005 (NCBI 34)	---	Q3V2D2	---	---	---	This probe set was annotated using the Matching Probes based pipeline to a Entrez Gene identifier using 1 transcripts. // false // Matching Probes // A	XM_129009(11)	GENSCAN00000062367 // ensembl_prediction // 5 // Cross Hyb Matching Probes	9.0202	7.94922	7.51649	9.48466	9.47952	9.94583
1456203_at	2.77704	0	0	1110020A10Rik	RIKEN cDNA 1110020A10 gene	---	chr18:20456710-20457284 (-) // 99.48 // qA2	MGI:1915898	AI507491	---	68648	---	---	---	Mm.33740	Mm.33740.1	March 2005 (NCBI 34)	---	---	---	---	---	This probe set was annotated using the Matching Probes based pipeline to a Entrez Gene identifier using 1 transcripts. // false // Matching Probes // A	AK003840(11)	---	8.59739	7.86141	7.65583	9.41228	9.42633	9.70833
1450567_a_at	2.78185	0	0	Col2a1	procollagen, type II, alpha 1	chr15 F1|15 54.5 cM	chr15:97979222-98007676 (-) // 99.77 // qF1	MGI:88452	NM_031163	ENSMUSG00000022483	12824	NM_031163	NP_112440.1	Mm.383474	Mm.2423	Mm.2423.1	March 2005 (NCBI 34)	full length	Q641K3 /// Q80VY3 /// Q80X38 /// Q8CEF7 /// Q8K0N6	IPR008160 // Collagen triple helix repeat // 1.2E-9 /// IPR008160 // Collagen triple helix repeat // 3.5E-16 /// IPR008160 // Collagen triple helix repeat // 3.3E-13 /// IPR008160 // Collagen triple helix repeat // 4.3E-13 /// IPR008160 // Collagen triple helix repeat // 1.5E-11 /// IPR008160 // Collagen triple helix repeat // 7.3E-14 /// IPR008160 // Collagen triple helix repeat // 3.2E-16 /// I…
1427268_at	2.85218	0	0	LOC433621 /// LOC545581	similar to Acidic ribosomal phosphoprotein P0 /// similar to Acidic ribosomal phosphoprotein P0	chr3 F2.1	chr3:93381489-93395409 (+) // 99.89 // qF2.1 /// chr3:93383310-93385752 (+) // 51.28 // qF2.1 /// chr3:93389334-93390300 (+) // 50.84 // qF2.1 /// chr3:93391608-93392565 (+) // 51.22 // qF2.1 /// chr3:93387060-93388026 (+) // 50.52 // qF2.1 /// chr3:93385545-93386502 (+) // 51.17 // qF2.1 /// chr3:93390093-93391050 (+) // 51.06 // qF2.1 /// chr3:93384048-93384993 (+) // 50.08 // qF2.1 /// chr3:93…	MGI:---	J03458	---	433621 /// 545581	XM_485270 /// XM_619978	XP_485270.2 /// XP_619978.1	---	Mm.4685	Mm.4685.1	March 2005 (NCBI 34)	---	P11088 /// Q8C6A2	IPR001790 // Ribosomal protein L10 // 1.9E-49 /// IPR001813 // Ribosomal protein 60S // 1.1E-4	---	---	This probe set was annotated using the Matching Probes based pipeline to a Entrez Gene identifier using 2 transcripts. // true // Matching Probes // A	XM_619978(11),XM_485270(11)	ENSMUST00000076017 // ensembl_transcript // 3 // Cross Hyb Matching Probes /// ENSMUST00000077996 // ensembl_transcript // 3 // Cross Hyb Matching Probes	10.6447	9.65101	9.31858	11.3534	11.4857	11.323
1428781_at	2.93894	0	0	1110014F24Rik	RIKEN cDNA 1110014F24 gene	chr7 A3	chr7:27715056-27719452 (+) // 68.87 // qB1	MGI:---	BI452905	---	73712	NM_028618	NP_082894.1	Mm.30138	Mm.30138	Mm.30138.1	March 2005 (NCBI 34)	full length	Q6E0U6 /// Q6P253 /// Q6SZJ9 /// Q9D1D0	---	---	---	This probe set was annotated using the Matching Probes based pipeline to a Entrez Gene identifier using 1 transcripts. // false // Matching Probes // A	NM_028618(9)	ENSMUSESTT00000072076 // ensembl_est // 5 // Cross Hyb Matching Probes /// GENSCAN00000065362 // ensembl_prediction // 3 // Cross Hyb Matching Probes /// ENSMUST00000085691 // ensembl_transcript // 3 // Cross Hyb Matching Probes /// ENSMUST00000085690 // ensembl_transcript // 3 // Cross Hyb Matching Probes /// ENSMUST00000085688 // ensembl_transcript // 3 // Cross Hyb Matching Probes /// ENSMUST0…	11.547	10.7283	10.4148	12.371	12.4187	12.578
1419082_at	3.00573	0	0	Serpinb2	serine (or cysteine) peptidase inhibitor, clade B, member 2	chr1 E2.1|1 61.1 cM	chr1:107415439-107425577 (+) // 98.51 // qE2.1	MGI:---	NM_011111	ENSMUSG00000062345	18788	NM_011111	NP_035241.1	Mm.271870	Mm.5019	Mm.5019.1	March 2005 (NCBI 34)	full length	P12388 /// Q3TC95 /// Q542A3	IPR000215 // Serpin // 6.5E-123 /// IPR000215 // Serpin // 1.8E-22	---	Blood_Clotting_Cascade // GenMAPP	This probe set was annotated using the Matching Probes based pipeline to a Entrez Gene identifier using 1 transcripts. // false // Matching Probes // A	NM_011111(11)	---	6.14691	5.64765	5.41237	7.07354	7.8237	7.08452
1460258_at	3.03158	0	0	Lect1	leukocyte cell derived chemotaxin 1	chr14 D3	chr14:74318374-74342872 (-) // 95.35 // qD3	MGI:---	NM_010701	ENSMUSG00000022025	16840	NM_010701	NP_034831.1	Mm.46561	Mm.46561	Mm.46561.1	March 2005 (NCBI 34)	full length	Q80UX1 /// Q9Z1F6	IPR007084 // BRICHOS // 4.4E-39 /// IPR007084 // BRICHOS // 2.7E-39	NP_034831.1 // span:43-65 // numtm:1 /// ENSMUSP00000022603 // span:43-65 // numtm:1	---	This probe set was annotated using the Matching Probes based pipeline to a Entrez Gene identifier using 1 transcripts. // false // Matching Probes // A	NM_010701(11)	ENSMUSESTT00000058052 // ensembl_est // 2 // Cross Hyb Matching Probes /// ENSMUSESTT00000058053 // ensembl_est // 3 // Cross Hyb Matching Probes	7.71979	7.26824	7.23833	8.8688	8.89829	9.27115
1448932_at	3.04933	0	0	Krt1-16	keratin complex 1, acidic, gene 16	chr11 D	chr11:100355132-100358001 (-) // 98.72 // qD	MGI:---	NM_008470	ENSMUSG00000053797	16666	NM_008470	NP_032496.1	Mm.19889	Mm.19889	Mm.19889.1	March 2005 (NCBI 34)	full length	Q3SYP5 /// Q3ZAW8 /// Q9Z2K1	IPR001664 // Intermediate filament protein // 1.0E-126	---	---	This probe set was annotated using the Matching Probes based pipeline to a Entrez Gene identifier using 1 transcripts. // false // Matching Probes // A	NM_008470(11)	ENSMUSESTT00000051921 // ensembl_est // 1 // Cross Hyb Matching Probes /// GENSCAN00000011604 // ensembl_prediction // 8 // Cross Hyb Matching Probes	7.92955	7.37199	6.96217	8.77638	9.35968	8.9648
1418645_at	3.05232	0	0	Hal	histidine ammonia lyase	chr10 C2-D1|10 51.0 cM	chr10:93047672-93075653 (+) // 99.35 // qC2	MGI:96010	L07645	ENSMUSG00000020017	15109	NM_010401	NP_034531.1	Mm.13000	Mm.13000	Mm.13000.1	March 2005 (NCBI 34)	full length	P35492 /// Q8CE60 /// Q9D3I5	IPR001106 // Phenylalanine/histidine ammonia-lyase // 3.4E-45 /// IPR001106 // Phenylalanine/histidine ammonia-lyase // 1.0E-126	---	Histidine metabolism // KEGG /// Nitrogen metabolism // KEGG	This probe set was annotated using the Matching Probes based pipeline to a Entrez Gene identifier using 2 transcripts. // false // Matching Probes // A	AK017397(11),NM_010401(11)	ENSMUSESTT00000041745 // ensembl_est // 6 // Cross Hyb Matching Probes /// GENSCAN00000054357 // ensembl_prediction // 5 // Cross Hyb Matching Probes	7.87301	6.79158	6.47029	8.45983	8.56254	8.95389
1452166_a_at	3.0869	0	0	Krt1-10	keratin complex 1, acidic, gene 10	chr11 D|11 57.95 cM	chr11:99494297-99498519 (-) // 84.5 // qD	MGI:96685	AK014360	ENSMUSG00000019761	16661	NM_010660	NP_034790.1	Mm.22662	Mm.22662	Mm.22662.1	March 2005 (NCBI 34)	full length	P02535 /// Q8BUX3 /// Q8BV09 /// Q8BVU3 /// Q9CXH6	IPR001664 // Intermediate filament protein // 1.0E-126	---	---	This probe set was annotated using the Matching Probes based pipeline to a Entrez Gene identifier using 1 transcripts. // false // Matching Probes // A	AK081402(11)	NM_010660 // refseq // 8 // Cross Hyb Matching Probes	12.54	11.672	11.2657	13.3428	13.4084	13.6166
1449500_at	3.11605	0	0	Serpinb7	serine (or cysteine) peptidase inhibitor, clade B, member 7	chr1 D	chr1:107322666-107352674 (+) // 99.74 // qE2.1	MGI:---	NM_027548	ENSMUSG00000067001	116872	NM_027548	NP_081824.1	Mm.66015	Mm.66015	Mm.66015.1	March 2005 (NCBI 34)	full length	Q6P3F8 /// Q9D695	IPR000215 // Serpin // 1.8E-126 /// IPR000215 // Serpin // 1.2E-44	---	---	This probe set was annotated using the Matching Probes based pipeline to a Entrez Gene identifier using 1 transcripts. // false // Matching Probes // A	NM_027548(10)	---	6.07421	5.45671	5.30513	6.96326	7.35669	7.44692
1453801_at	3.13566	0	0	Them5	thioesterase superfamily member 5	chr3 F2	chr3:94216046-94221134 (+) // 86.8 // qF2.1	MGI:1913448	AK004155	ENSMUSG00000028148	66198	NM_025416	NP_079692.1	Mm.180200	Mm.180200	Mm.180200.1	March 2005 (NCBI 34)	full length	Q9CQJ0 /// Q9CTI2	IPR006683 // Thioesterase superfamily // 3.6E-8 /// IPR006683 // Thioesterase superfamily // 3.6E-8	---	---	This probe set was annotated using the Matching Probes based pipeline to a Entrez Gene identifier using 2 transcripts. // false // Matching Probes // A	AK003517(11),NM_025416(11)	---	7.48342	6.98455	6.56806	8.50374	8.66818	8.82208
1458000_at	3.31767	0	0	Dsg1a	desmoglein 1 alpha	chr18 A2|18 7.01 cM	chr18:20715572-20716331 (+) // 99.74 // qA2	MGI:94930	BB151286	---	13510	XM_484705	XP_484705.1	Mm.37953	Mm.107228	Mm.107228.1	March 2005 (NCBI 34)	---	Q61495	---	---	---	This probe set was annotated using the Matching Probes based pipeline to a Entrez Gene identifier using 1 transcripts. // false // Matching Probes // A	AK029294(11)	AK076540 // gb // 2 // Cross Hyb Matching Probes	6.80615	6.69452	5.9467	8.1875	8.2006	8.26145
1418477_at	3.49915	0	0	Matn1	matrilin 1, cartilage matrix protein 1	chr4 D2.3|4 61.0 cM	chr4:130158803-130169895 (+) // 99.75 // qD2.3	MGI:---	NM_010769	ENSMUSG00000040533	17180	NM_010769	NP_034899.1	Mm.271796	Mm.1379	Mm.1379.1	March 2005 (NCBI 34)	full length	P51942 /// Q80VN5	IPR002035 // von Willebrand factor, type A // 2.4E-71 /// IPR006209 // EGF-like domain // 4.9E-9 /// IPR002035 // von Willebrand factor, type A // 1.8E-66 /// IPR002035 // von Willebrand factor, type A // 1.4E-71 /// IPR002035 // von Willebrand factor, type A // 2.0E-67	ENSMUSP00000081279 // span:7-24 // numtm:1	---	This probe set was annotated using the Matching Probes based pipeline to a Entrez Gene identifier using 1 transcripts. // false // Matching Probes // A	NM_010769(11)	ENSMUSESTT00000042901 // ensembl_est // 7 // Cross Hyb Matching Probes /// ENSMUST00000041790 // ensembl_transcript // 1 // Cross Hyb Matching Probes	6.97489	6.69465	6.36611	8.21733	8.17486	9.07613
1429297_at	3.85444	0	0	Serpinb12	serine (or cysteine) peptidase inhibitor, clade B (ovalbumin), member 12	chr1 D	chr1:106834426-106857061 (+) // 99.47 // qE2.1	MGI:1919119	AK009018	ENSMUSG00000059956	71869	NM_027971	NP_082247.1	Mm.321740	Mm.46413	Mm.46413.1	March 2005 (NCBI 34)	full length	Q9D629 /// Q9D7P9	IPR000215 // Serpin // 1.0E-126 /// IPR000215 // Serpin // 3.3E-105 /// IPR000215 // Serpin // 2.9E-25 /// IPR000215 // Serpin // 2.9E-25 /// IPR000215 // Serpin // 1.0E-126	---	---	This probe set was annotated using the Matching Probes based pipeline to a Entrez Gene identifier using 2 transcripts. // false // Matching Probes // A	AK040697(11),NM_027971(11)	---	7.31342	6.50263	6.07539	8.11669	8.54369	9.08231
1422749_at	4.07087	0	0	Ly6g6c	lymphocyte antigen 6 complex, locus G6C	chr17 B1	chr17:33162478-33167137 (+) // 88.82 // qB1	MGI:---	NM_023463	ENSMUSG00000007044	68468	NM_023463	NP_075952.1	Mm.215096	Mm.215096	Mm.215096.1	March 2005 (NCBI 34)	full length	Q545T2	---	---	---	This probe set was annotated using the Matching Probes based pipeline to a Entrez Gene identifier using 1 transcripts. // false // Matching Probes // A	NM_023463(11)	ENSMUSESTT00000073447 // ensembl_est // 7 // Cross Hyb Matching Probes /// GENSCAN00000009973 // ensembl_prediction // 1 // Cross Hyb Matching Probes /// AJ315547 // gb // 1 // Cross Hyb Matching Probes	7.85075	7.50972	7.04885	9.44001	9.46769	9.5893
1451613_at	5.76416	0	0	Hrnr	hornerin	chr3 F2	chr3:93421463-93435285 (+) // 99.7 // qF2.1 /// chr3:93426300-93433510 (+) // 59.45 // qF2.1 /// chr3:93425374-93430395 (+) // 40.01 // qF2.1	MGI:---	AY027660	ENSMUSG00000041991	68723	NM_133698	NP_598459.1	Mm.208047	Mm.208047	Mm.208047.1	March 2005 (NCBI 34)	full length	Q8BLX1 /// Q8VHD8	IPR001751 // Calcium-binding protein, S-100/ICaBP type // 2.7E-13 /// IPR002048 // Calcium-binding EF-hand // 0.0013	---	---	This probe set was annotated using the Matching Probes based pipeline to a Entrez Gene identifier using 1 transcripts. // false // Matching Probes // A	NM_133698(11)	---	9.02716	7.44855	7.42135	10.4062	10.3705	10.7133
